# Supplementary material for: Microarray analysis of Long non-coding RNA expression profiles in human gastric cells and tissues with Helicobacter pylori Infection
Source: BMC Med Genomics. 2015 Dec 21;8:84. doi: 10.1186/s12920-015-0159-0 (PMC4687289; doi:10.1186/s12920-015-0159-0)
Supplement: Additional file 1: Table S1. — Clinical specimens information. (XLSX 15 kb) [file 12920_2015_159_MOESM1_ESM.xlsx]

## Sheet: Specimens information
Clinical specimens information
Number	Age	Gender	Histopathology	Helicobacter pylori
1	66	M	Chronic active gastritis	+
2	20	M	Chronic superficial gastritis with bile reflux	-
3	40	M	Chronic active gastritis (moderate)	+
4	69	F	Chronic superficial gastritis	-
5	71	M	Chronic active gastritis (moderate)	-
6	36	M	Chronic superficial gastritis；duodenal ulcer	-
7	44	F	Chronic gastritis (mild)	-
8	61	M	Chronic active gastritis (moderate)	-
9	42	M	Chronic superficial gastritis	+
10	52	M	Chronic superficial gastritis (mild)	-
11	48	M	Chronic gastritis	-
12	45	M	Chronic gastritis (mild)	-
13	63	M	Chronic gastritis	-
14	65	M	Chronic active gastritis (moderate)	+
15	37	M	Chronic superficial gastritis	-
16	45	M	Chronic superficial gastritis (mild)	-
17	60	F	Chronic superficial gastritis	-
18	39	F	Chronic active gastritis	+
19	26	F	Chronic superficial gastritis	-
20	58	F	Chronic superficial gastritis	-
21	64	F	Chronic active atrophic gastritis (mild)	-
22	40	F	Chronic superficial gastritis	-
23	50	M	Chronic gastritis	-
24	65	F	Chronic superficial gastritis with bile reflux	-
25	31	M	Chronic superficial gastritis	-
26	26	M	Chronic superficial gastritis	-
27	47	F	Chronic superficial gastritis	-
28	57	F	Squamous-cell carcinoma	-
29	61	M	Chronic antral gastritis (moderate)	-
30	51	F	Chronic superficial gastritis	-
31	51	M	Chronic active antral gastritis (moderate)	-
32	54	F	Chronic antral gastritis (mild)	-
33	26	F	Chronic superficial gastritis	+
34	53	F	Chronic superficial gastritis	+
35	47	M	Chronic superficial gastritis	+
36	47	M	Chronic superficial and atrophic gastritis	-
37	72	M	Chronic superficial gastritis	-
38	55	F	Chronic antral gastritis (moderate) with intestinal metaplasia	-
39	68	F	Chronic superficial gastritis (mild)	+
40	38	M	Chronic active gastritis (mild) with hemorrhage	-
41	48	F	Esophagitis	+
42	61	F	Bile reflux gastritis	-
43	60	F	Chronic superficial gastritis	-
44	59	F	Erosive antral gastritis (mild)	-
45	23	F	Chronic superficial gastritis	-
46	48	F	Erosive antral gastritis (mild)	-
47	71	M	Bile reflux gastritis	-
48	47	M	Duodenal ulcer (active)	-
49	65	F	Erosive antral gastritis (mild)	-
50	27	M	Bile reflux gastritis	-
51	43	F	Erosive antral gastritis (mild)	+
52	38	F	Erosive antral gastritis (mild)	-
53	41	F	Erosive antral gastritis (mild)	-
54	19	M	Erosive antral gastritis (mild)	-
55	50	F	Erosive antral gastritis (mild)	-
56	60	F	Bile reflux gastritis	-
57	29	F	Erosive antral gastritis (mild)	+
58	52	F	Chronic superficial gastritis	-
59	61	F	Esophagitis	-
60	32	M	Chronic superficial gastritis	-
61	45	F	Chronic superficial gastritis	+
62	67	F	Chronic superficial gastritis	-
63	42	F	Chronic superficial gastritis	-
64	62	F	Erosive antral gastritis	+
65	36	M	Erosive antral gastritis	-
66	35	M	Erosive antral gastritis (mild)	-
67	50	M	Gastric ulcer	-
68	28	F	Erosive antral gastritis (mild)	-
69	59	M	Erosive antral gastritis (mild)	-
70	35	F	Chronic superficial gastritis	-
71	56	F	Erosive antral gastritis	-
72	33	M	Duodenal ulcer (active)	-
73	69	M	Chronic atrophic erosive gastritis	-
74	26	M	Erosive antral gastritis (mild)	+
75	61	M	Gastric ulcer (multi-focal)	+
76	23	M	Duodenal ulcer	+
77	59	M	Chronic atrophic gastritis	+
78	20	M	Duodenal ulcer (active)	+
79	58	F	Duodenal ulcer	-
80	64	F	Gastric ulcer	-
81	50	F	Erosive gastritis	+
82	42	F	Duodenal ulcer (active)	-
83	67	M	Chronic atrophic antral gastritis (mild)	+
84	49	F	Erosive antral gastritis (mild)	+
85	50	F	Erosive antral gastritis (mild)	-
86	63	F	Erosive antral gastritis	-
87	60	F	Duodenitis	-
88	44	F	Erosive antral gastritis	+
89	52	M	Erosive antral gastritis (mild)	-
90	62	F	Duodenal ulcer	+
91	38	F	Duodenal ulcer (active)	-
92	50	F	Chronic erosive gastritis	+
93	51	F	Chronic erosive gastritis	+
94	29	F	Chronic superficial gastritis	+
95	60	M	Hemorrhagic erosive gastritis	-
96	38	M	Gastric ulcer; duodenal ulcer	+
97	21	F	Duodenal ulcer	+
98	35	F	Duodenal ulcer (active)	+
99	39	M	Erosive antral gastritis	+
100	50	M	Chronic erosive gastritis	+
101	38	M	Duodenal ulcer (active)	+
102	48	M	Chronic erosive gastritis	+
103	51	M	Chronic erosive gastritis	+
104	52	F	Gastric ulcer; duodenal ulcer	+
105	55	F	Erosive antral gastritis	+
106	40	F	Chronic erosive gastritis	+
107	37	M	Duodenal ulcer (active)	+
108	46	M	Erosive antral gastritis (mild)	+
109	46	M	Erosive antral gastritis (mild)	+
110	38	M	Erosive antral gastritis (mild)	+
111	56	F	Bile reflux gastritis	+
112	51	F	Duodenal ulcer	+
113	47	M	Erosive gastritis (moderate)	+
114	54	M	Erosive antral gastritis (moderate)	+
115	57	F	Erosive antral gastritis (mild)	+
116	24	F	Chronic superficial gastritis	+
117	63	M	Gastric ulcer	+
118	43	M	Erosive antral gastritis (moderate)	+
119	35	F	Chronic superficial gastritis; duodenitis	+
120	23	M	Erosive antral gastritis (moderate)	+
121	51	F	Xanthoma; erosive gastritis	+
122	37	M	Bile reflux gastritis	+
123	52	F	Chronic superficial gastritis	-
124	57	F	Erosive antral gastritis (moderate)	-
125	53	F	Erosive antral gastritis (moderate)	-
126	69	F	Duodenitis; erosive gastritis (moderate)	+
127	72	M	Gastric cardia adenocarcinoma (stage Ⅱ)	-
128	73	M	Gastric cardia adenocarcinoma (stage Ⅱ/Ⅲ)	-
129	75	F	Gastric adenocarcinoma (stage Ⅱ/Ⅲ)	+
130	70	F	Gastric cardia adenocarcinoma (stage Ⅱ)	+
131	60	M	Gastric adenocarcinoma (stage Ⅰ/Ⅱ)	-
132	29	F	Gastric adenocarcinoma (stage Ⅲ)	+
133	77	M	Gastric mucinous adenocarcinoma	+
134	81	F	Gastric adenocarcinoma (stage Ⅰ/Ⅱ)	+
135	58	M	Gastric adenocarcinoma (stage Ⅱ/Ⅲ)	-
136	34	F	Gastric adenocarcinoma (stage Ⅲ)	-
137	65	M	Gastric adenocarcinoma (stage Ⅱ/Ⅲ)	+
138	69	M	Gastric adenocarcinoma (stage Ⅰ)	-
139	65	M	Gastric adenocarcinoma (stage Ⅱ/Ⅲ)	+
140	71	M	Gastric adenocarcinoma (stage Ⅳ)	-
141	77	M	Gastric adenocarcinoma (stage Ⅰ/Ⅱ)	+
142	65	M	Gastric adenocarcinoma (stage Ⅲ)	-
143	74	M	Gastric mucinous adenocarcinoma	-
144	69	M	Gastric adenocarcinoma (stage Ⅱ/Ⅲ)	-
145	62	M	Gastric mucinous adenocarcinoma	+
146	81	M	Gastric adenocarcinoma (stage Ⅱ/Ⅲ)	+
147	63	F	Gastric adenocarcinoma (stage Ⅲ)	-
148	37	M	Gastric adenocarcinoma (stage Ⅲ)	-
149	64	M	Gastric adenocarcinoma (stage Ⅲ)	-
150	68	M	Gastric adenocarcinoma (stage Ⅱ/Ⅲ)	-
151	51	M	Gastric adenocarcinoma (stage Ⅲ)	+
152	75	M	Gastric adenocarcinoma (stage Ⅱ/Ⅲ)	-
153	79	F	Gastric adenocarcinoma (stage Ⅱ)	+
154	77	M	Gastric adenocarcinoma (stage Ⅱ)	-
155	71	F	Gastric adenocarcinoma (stage Ⅱ/Ⅲ)	-
156	65	M	Gastric adenocarcinoma (stage Ⅱ)	-
