# Supplementary material for: Microarray analysis of Long non-coding RNA expression profiles in human gastric cells and tissues with Helicobacter pylori Infection
Source: BMC Med Genomics. 2015 Dec 21;8:84. doi: 10.1186/s12920-015-0159-0 (PMC4687289; doi:10.1186/s12920-015-0159-0)
Supplement: Additional file 2: Table S2. — Aberrantly expressed lncRNAs and mRNAs in GES-1 cells infected by H.pylori. (XLSX 621 kb) [file 12920_2015_159_MOESM2_ESM.xlsx]

## Sheet: Instructions
Sheet	Column head
lncRNA/mRNA list	Probe Set ID
	ncRNA/Gene Symbol
	Description
	type
	p-value
	FDR
	Geom mean of intensities in S
	Geom mean of intensities in C
	Fold-change(S/C)
	style
	Cytoband
	ncRNA Accession/mRNA Accession
	ncRNA Source/mRNA Source
	ncRNA Description/mRNA Description
	chromosome
	strand
	start
	Stop
	GO Biological Process ID\Term\Evidence
	GO Cellular Component ID\Term\Evidence
	GO Molecular Function ID\Term\Evidence
	Pathway Source
	Pathway Name
	Protein Domains - Source
	Protein Domains - Accession or domain name
	Protein Domains - Description
	category
	up stream.10kb
	intersense
	down stream.10kb
	antisense
	C1_(HTA-2_0).rma-gene-full-Signal
	C2_(HTA-2_0).rma-gene-full-Signal
	C3_(HTA-2_0).rma-gene-full-Signal
	S1_(HTA-2_0).rma-gene-full-Signal
	S2_(HTA-2_0).rma-gene-full-Signal
	S3_(HTA-2_0).rma-gene-full-Signal

## Sheet: lncRNAs list
ProbeSet	ncRNA	Description	type	p-value	FDR	Geom mean of intensities in S	Geom mean of intensities in C	Fold-change(S/C)	style	Cytoband	ncRNA Accession	ncRNA Source	ncRna - Description	Chromosome	Strand	Start	Stop	GO Biological Process ID	GO Biological Process Term	GO Biological Process Evidence	GO Cellular Component ID	GO Cellular Component Term	GO Cellular Component Evidence	GO Molecular Function ID	GO Molecular Function Term	GO Molecular Function Evidence	Pathway Source	Pathway Name	Protein Domains - Source	Protein Domains - Accession or domain name	Protein Domains - Description	category	up stream.10kb	overlap	down stream.10kb	antisense	C1_(HTA-2_0).rma-gene-full-Signal	C2_(HTA-2_0).rma-gene-full-Signal	C3_(HTA-2_0).rma-gene-full-Signal	S1_(HTA-2_0).rma-gene-full-Signal	S2_(HTA-2_0).rma-gene-full-Signal	S3_(HTA-2_0).rma-gene-full-Signal
TC02001247.hg.1	CPS1-IT1	CPS1 intronic transcript 1 (non-protein coding)	noncoding	1e-07	1.48e-05	5.78	77.11	0.075	down	2q34	NR_002763	RefSeq	Homo sapiens CPS1 intronic transcript 1 (non-protein coding) (CPS1-IT1), non-coding RNA. // ---	chr2	+	211482295	211484599	---	---	---	---	---	---	---	---	---	---	---	---	---	---	main		CPS1			6.34813	6.33488	6.08442	2.23453	2.32968	3.02074
TC02003799.hg.1	---	accn=NULL class=lncRNA name= ref=UCSCGeneNoncode transcriptId=uc002vef.2 cpcScore=-1.0399300 cnci=-0.4067376	noncoding	< 1e-07	< 1e-07	5.37	68.22	0.079	down	---	n383802	NONCODE	accn=NULL class=lncRNA name= ref=UCSCGeneNoncode transcriptId=uc002vef.2 cpcScore=-1.0399300 cnci=-0.4067376	chr2	+	211482295	211484597	---	---	---	---	---	---	---	---	---	---	---	---	---	---	main		CPS1			6.18605	6.06869	5.98248	2.38856	2.1192	2.75222
TC04001940.hg.1	---	accn=NULL class=lincRNA name=Human lincRNA ref=Scripture Reconstruction LincRNAs By Luo transcriptId=linc_luo_1179 cpcScore=-1.3165400 cnci=-0.3046805	noncoding	< 1e-07	< 1e-07	16.49	167.26	0.099	down	---	n345630	NONCODE	accn=NULL class=lincRNA name=Human lincRNA ref=Scripture Reconstruction LincRNAs By Luo transcriptId=linc_luo_1179 cpcScore=-1.3165400 cnci=-0.3046805	chr4	+	24330387	24334884	---	---	---	---	---	---	---	---	---	---	---	---	---	---	main					7.5203	7.24111	7.3575	4.25407	4.17115	3.69228
TC04002627.hg.1	---	accn=NULL class=lncRNA name= ref=UCSCGeneNoncode transcriptId=uc003hsl.1 cpcScore=-0.9024690 cnci=-0.4013622	noncoding	< 1e-07	< 1e-07	7.17	62.77	0.11	down	---	n384480	NONCODE	accn=NULL class=lncRNA name= ref=UCSCGeneNoncode transcriptId=uc003hsl.1 cpcScore=-0.9024690 cnci=-0.4013622	chr4	-	90162421	90164636	---	---	---	---	---	---	---	---	---	---	---	---	---	---	main	GPRIN3 793bp;				5.84485	5.87122	6.16109	2.78526	2.93709	2.79211
TC05002959.hg.1	---	linc-RANBP3L-5 chr5:-:37071722-37072811	noncoding	< 1e-07	< 1e-07	43.3	309.68	0.14	down	---	TCONS_00010304-XLOC_004787	Rinn lincRNAs	linc-RANBP3L-5 chr5:-:37071722-37072811	chr5	-	37071723	37072811	---	---	---	---	---	---	---	---	---	---	---	---	---	---	main					8.58638	8.04789	8.15066	5.33092	5.41828	5.54827
TC05000808.hg.1	---	havana:lincRNA chromosome:GRCh37:5:147618133:147622157:1 gene:ENSG00000248109 gene_biotype:lincRNA transcript_biotype:lincRNA | cdna:all chromosome:VEGA50:5:147618133:147622157:1 Gene:OTTHUMG00000163424	noncoding	< 1e-07	< 1e-07	101.89	699.53	0.15	down	---	ENST00000513133	ENSEMBL	havana:lincRNA chromosome:GRCh37:5:147618133:147622157:1 gene:ENSG00000248109 gene_biotype:lincRNA transcript_biotype:lincRNA // cdna:all chromosome:VEGA50:5:147618133:147622157:1 Gene:OTTHUMG00000163424	chr5	+	147618133	147622157	---	---	---	---	---	---	---	---	---	---	---	---	---	---	main					9.41906	9.47236	9.42029	6.74106	6.47469	6.78487
TC06003993.hg.1	---	accn=NULL class=lncRNA name= ref=EnsemblNoncode transcriptId=ENST00000444465 cpcScore=-0.7552460 cnci=-0.1348806 | accn=NR_026861 class=lncRNA name= ref=RefGeneNoncode transcriptId=NR_026861 cpcScore=-0.8407250 cnci=-0.0909794 | accn=NULL class=lncRNA name= ref=EnsemblNoncode transcriptId=ENST00000455853 cpcScore=5.8830000 cnci=-0.1694897 | linc-PDE10A-4 chr6:-:166315364-166324507 | linc-PDE10A-4…	noncoding	< 1e-07	< 1e-07	45.9	302.47	0.15	down	---	n378726	NONCODE	accn=NULL class=lncRNA name= ref=EnsemblNoncode transcriptId=ENST00000444465 cpcScore=-0.7552460 cnci=-0.1348806 // accn=NR_026861 class=lncRNA name= ref=RefGeneNoncode transcriptId=NR_026861 cpcScore=-0.8407250 cnci=-0.0909794 // accn=NULL class=lncRNA name= ref=EnsemblNoncode transcriptId=ENST00000455853 cpcScore=5.8830000 cnci=-0.1694897 // linc-PDE10A-4 chr6:-:166315364-166324507 // linc-PDE1…	chr6	-	166315365	166401527	---	---	---	---	---	---	---	---	---	---	---	---	---	---	main			SDIM1 5640bp;		8.43751	8.10273	8.14267	5.49926	5.50725	5.54273
TC06002302.hg.1	LINC00473	long intergenic non-protein coding RNA 473	noncoding	< 1e-07	< 1e-07	82.84	530.23	0.16	down	6q27 // 6q27 // 6q27	NR_026860	RefSeq	Homo sapiens long intergenic non-protein coding RNA 473 (LINC00473), transcript variant 1, non-coding RNA. // Homo sapiens long intergenic non-protein coding RNA 473 (LINC00473), transcript variant 2, non-coding RNA. // ensembl_havana_lincrna:lincRNA chromosome:GRCh37:6:166352944:166401527:-1 gene:ENSG00000223414 gene_biotype:lincRNA transcript_biotype:processed_transcript // --- // --- // --- //…	chr6	-	166322290	166401527	GO:0006351 // GO:0006351 // GO:0006351	transcription, DNA-dependent // transcription, DNA-dependent // transcription, DNA-dependent	inferred from mutant phenotype // inferred from mutant phenotype // inferred from mutant phenotype	---	---	---	---	---	---	---	---	---	---	---	main					9.23469	8.93049	8.94721	6.27138	6.43495	6.3983
TC01005783.hg.1	---	accn=NR_003377 class=lncRNA name= ref=RefGeneNoncode transcriptId=NR_003377 cpcScore=3.2927000 cnci=-0.2781953	noncoding	< 1e-07	< 1e-07	12.49	69.93	0.18	down	---	n406103	NONCODE	accn=NR_003377 class=lncRNA name= ref=RefGeneNoncode transcriptId=NR_003377 cpcScore=3.2927000 cnci=-0.2781953	chr1	-	145924388	145942619	---	---	---	---	---	---	---	---	---	---	---	---	---	---	main					6.15494	6.09027	6.09931	3.67563	3.71189	3.53025
TC05002683.hg.1	---	accn=NULL class=lincRNA name=Human lincRNA ref=Scripture Reconstruction LincRNAs By Luo transcriptId=linc_luo_1278 cpcScore=-1.6602300 cnci=-0.3306896 | linc-SPINK13 chr5:+:147618053-147646815 | linc-SPINK13 chr5:+:147618132-147622157	noncoding	< 1e-07	< 1e-07	82.51	470.62	0.18	down	---	n345729	NONCODE	accn=NULL class=lincRNA name=Human lincRNA ref=Scripture Reconstruction LincRNAs By Luo transcriptId=linc_luo_1278 cpcScore=-1.6602300 cnci=-0.3306896 // linc-SPINK13 chr5:+:147618053-147646815 // linc-SPINK13 chr5:+:147618132-147622157	chr5	+	147601241	147646815	---	---	---	---	---	---	---	---	---	---	---	---	---	---	main	SPINK6 6541bp;		SPINK13 928bp;		8.92524	8.82407	8.84694	6.3746	6.21425	6.49857
TC01004981.hg.1	---	accn=X07853 class=mRNAlike lncRNA name=NULL ref=H-invitational v7.5 transcriptId=HIT000321282 cpcScore=1.1496700 cnci=-0.1223532	noncoding	< 1e-07	< 1e-07	20.84	104.51	0.2	down	---	n335774	NONCODE	accn=X07853 class=mRNAlike lncRNA name=NULL ref=H-invitational v7.5 transcriptId=HIT000321282 cpcScore=1.1496700 cnci=-0.1223532	chr1	+	207286365	207287546	---	---	---	---	---	---	---	---	---	---	---	---	---	---	main		C4BPA			6.55497	6.72845	6.79991	4.29408	4.496	4.34232
TC01003115.hg.1	PDZK1P1	PDZ domain containing 1 pseudogene 1	noncoding	< 1e-07	< 1e-07	14.65	74.92	0.2	down	1q21.1 // 1q21.1	NR_003377	RefSeq	Homo sapiens PDZ domain containing 1 pseudogene 1 (PDZK1P1), non-coding RNA. // cdna:known chromosome:GRCh37:1:145924388:145942619:-1 gene:ENSG00000215860 gene_biotype:pseudogene transcript_biotype:processed_transcript // --- // ---	chr1	-	145924388	145942619	---	---	---	---	---	---	---	---	---	---	---	---	---	---	main					6.40737	6.04458	6.19085	3.99948	3.88184	3.72399
TC13001319.hg.1	---	accn=NULL class=lncRNA name= ref=UCSCGeneNoncode transcriptId=uc010tki.1 cpcScore=4.0601500 cnci=-0.1772320 | accn=NR_044995 class=lncRNA name= ref=RefGeneNoncode transcriptId=NR_044995 cpcScore=4.0430600 cnci=-0.1918684	noncoding	< 1e-07	< 1e-07	13.68	64.16	0.21	down	---	n386737	NONCODE	accn=NULL class=lncRNA name= ref=UCSCGeneNoncode transcriptId=uc010tki.1 cpcScore=4.0601500 cnci=-0.1772320 // accn=NR_044995 class=lncRNA name= ref=RefGeneNoncode transcriptId=NR_044995 cpcScore=4.0430600 cnci=-0.1918684	chr13	+	114545293	114548719	---	---	---	---	---	---	---	---	---	---	---	---	---	---	main				GAS6	6.07283	5.75057	6.14867	3.7635	3.70389	3.84416
TC11003044.hg.1	---	accn=X64245 class=mRNAlike lncRNA name=NULL ref=H-invitational v7.5 transcriptId=HIT000322683 cpcScore=1.6376800 cnci=-1.0000000	noncoding	< 1e-07	< 1e-07	40.01	182.67	0.22	down	---	n335897	NONCODE	accn=X64245 class=mRNAlike lncRNA name=NULL ref=H-invitational v7.5 transcriptId=HIT000322683 cpcScore=1.6376800 cnci=-1.0000000	chr11	-	8251820	8252090	---	---	---	---	---	---	---	---	---	---	---	---	---	---	main		LMO1			7.55867	7.43183	7.50984	5.38781	5.4244	5.14239
TC02004734.hg.1	---	accn=BC047057 class=mRNAlike lncRNA name=Human lncRNA ref=JounralRNA transcriptId=1479 cpcScore=-1.2045200 cnci=-0.3937833	noncoding	1.5e-06	9.48e-05	6.4	29.18	0.22	down	---	n339050	NONCODE	accn=BC047057 class=mRNAlike lncRNA name=Human lncRNA ref=JounralRNA transcriptId=1479 cpcScore=-1.2045200 cnci=-0.3937833	chr2	-	183005210	183006354	---	---	---	---	---	---	---	---	---	---	---	---	---	---	main		PDE1A			5.17084	4.41718	4.97298	2.55531	2.73406	2.73278
TC04002310.hg.1	---	accn=AK091193 class=mRNAlike lncRNA name=Human lncRNA ref=JounralRNA transcriptId=2730 cpcScore=-1.0956700 cnci=-0.3407653	noncoding	2.8e-06	0.000143	12.51	56.59	0.22	down	---	n340269	NONCODE	accn=AK091193 class=mRNAlike lncRNA name=Human lncRNA ref=JounralRNA transcriptId=2730 cpcScore=-1.0956700 cnci=-0.3407653	chr4	+	169696570	169699622	---	---	---	---	---	---	---	---	---	---	---	---	---	---	main		PALLD			6.1691	5.49173	5.7675	3.95948	3.55896	3.40624
TC06003991.hg.1	---	accn=AK090688 class=mRNAlike lncRNA name=Human lncRNA ref=JounralRNA transcriptId=4660 cpcScore=-0.2953030 cnci=-0.2275852	noncoding	< 1e-07	< 1e-07	17.45	76.88	0.23	down	---	n342173	NONCODE	accn=AK090688 class=mRNAlike lncRNA name=Human lncRNA ref=JounralRNA transcriptId=4660 cpcScore=-0.2953030 cnci=-0.2275852	chr6	-	166193757	166399984	---	---	---	---	---	---	---	---	---	---	---	---	---	---	main		SDIM1			6.35854	6.22446	6.17152	4.12017	4.08347	4.16108
TC01003130.hg.1	PDZK1P1	PDZ domain containing 1 pseudogene 1	noncoding	< 1e-07	< 1e-07	15.87	69.29	0.23	down	1q21.1	ENST00000401008	ENSEMBL	cdna:known chromosome:GRCh37:1:147466094:147484331:-1 gene:ENSG00000215859 gene_biotype:processed_transcript transcript_biotype:processed_transcript // --- // cdna:all chromosome:VEGA50:1:147466094:147484331:-1 Gene:OTTHUMG00000013940	chr1	-	147466094	147484331	---	---	---	---	---	---	---	---	---	---	---	---	---	---	main					6.15265	5.99978	6.15202	4.09247	4.02771	3.83218
TC04000650.hg.1	---	ncrna:lincRNA chromosome:GRCh37:4:129431493:129436412:1 gene:ENSG00000246458	noncoding	1.4e-06	9.03e-05	13.93	60.87	0.23	down	---	ENST00000501498	ENSEMBL	ncrna:lincRNA chromosome:GRCh37:4:129431493:129436412:1 gene:ENSG00000246458	chr4	+	129431493	129436412	---	---	---	---	---	---	---	---	---	---	---	---	---	---	main		LOC100507487			6.30134	5.5748	5.86754	3.95817	3.76349	3.66611
TC09002454.hg.1	---	accn=BC073955 class=mRNAlike lncRNA name=Human lncRNA ref=JounralRNA transcriptId=4145 cpcScore=-1.1365800 cnci=-0.2850770	noncoding	1.5e-06	9.48e-05	15.98	70.91	0.23	down	---	n341674	NONCODE	accn=BC073955 class=mRNAlike lncRNA name=Human lncRNA ref=JounralRNA transcriptId=4145 cpcScore=-1.1365800 cnci=-0.2850770	chr9	-	33252469	33253886	---	---	---	---	---	---	---	---	---	---	---	---	---	---	main		BAG1			6.17014	6.02869	6.20604	4.27479	3.56907	4.1383
TC04002197.hg.1	---	linc-PHF17-2 chr4:+:129431492-129436412	noncoding	7e-07	5.67e-05	10.85	45.55	0.24	down	---	TCONS_l2_00021705-XLOC_l2_010831	Broad TUCP	linc-PHF17-2 chr4:+:129431492-129436412	chr4	+	129431493	129436412	---	---	---	---	---	---	---	---	---	---	---	---	---	---	main		LOC100507487			5.82747	5.17085	5.49095	3.56388	3.39293	3.35151
TC08002144.hg.1	---	accn=NR_033343 class=lncRNA name= ref=RefGeneNoncode transcriptId=NR_033343 cpcScore=1.9144600 cnci=-0.1597741	noncoding	< 1e-07	< 1e-07	120.18	480.96	0.25	down	---	n409182	NONCODE	accn=NR_033343 class=lncRNA name= ref=RefGeneNoncode transcriptId=NR_033343 cpcScore=1.9144600 cnci=-0.1597741	chr8	+	143751726	143764145	---	---	---	---	---	---	---	---	---	---	---	---	---	---	main		PSCA		JRK	8.95357	8.79403	8.94272	6.91332	6.79034	7.01161
TC15002176.hg.1	---	accn=CR592857 class=mRNAlike lncRNA name=NULL ref=H-invitational v7.5 transcriptId=HIT000272052 cpcScore=-0.2449660 cnci=-0.2062494	noncoding	< 1e-07	< 1e-07	37.21	140.61	0.26	down	---	n335586	NONCODE	accn=CR592857 class=mRNAlike lncRNA name=NULL ref=H-invitational v7.5 transcriptId=HIT000272052 cpcScore=-0.2449660 cnci=-0.2062494	chr15	+	43891126	43891600	---	---	---	---	---	---	---	---	---	---	---	---	---	---	main		CKMT1B		STRC	7.14652	7.11681	7.10423	5.22153	5.18641	5.23314
TC05002515.hg.1	---	accn=BC054885 class=mRNAlike lncRNA name=Human lncRNA ref=JounralRNA transcriptId=3012 cpcScore=6.0381600 cnci=-0.4240575	noncoding	2e-07	2.44e-05	24.48	89.92	0.27	down	---	n340550	NONCODE	accn=BC054885 class=mRNAlike lncRNA name=Human lncRNA ref=JounralRNA transcriptId=3012 cpcScore=6.0381600 cnci=-0.4240575	chr5	+	93954392	93989033	---	---	---	---	---	---	---	---	---	---	---	---	---	---	main		ANKRD32			6.3122	6.5628	6.55769	4.56709	4.43925	4.82282
TC0X002294.hg.1	---	accn=S58359 class=mRNAlike lncRNA name=NULL ref=H-invitational v7.5 transcriptId=HIT000215871 cpcScore=0.7102960 cnci=-0.0866813	noncoding	< 1e-07	< 1e-07	347.45	1225.2	0.28	down	---	n334213	NONCODE	accn=S58359 class=mRNAlike lncRNA name=NULL ref=H-invitational v7.5 transcriptId=HIT000215871 cpcScore=0.7102960 cnci=-0.0866813	chrX	-	153764207	153775148	---	---	---	---	---	---	---	---	---	---	---	---	---	---	main		G6PD		IKBKG	10.2877	10.2697	10.1801	8.38069	8.30715	8.62229
TC12002281.hg.1	---	accn=AK095203 class=mRNAlike lncRNA name=Human lncRNA ref=JounralRNA transcriptId=4336 cpcScore=-1.1805400 cnci=-0.3548879	noncoding	< 1e-07	< 1e-07	13.38	47.32	0.28	down	---	n341856	NONCODE	accn=AK095203 class=mRNAlike lncRNA name=Human lncRNA ref=JounralRNA transcriptId=4336 cpcScore=-1.1805400 cnci=-0.3548879	chr12	+	20835231	20837006	---	---	---	---	---	---	---	---	---	---	---	---	---	---	main		PDE3A			5.53398	5.44543	5.67472	3.88737	3.63328	3.69477
TC0X001927.hg.1	---	accn=U87167 class=mRNAlike lncRNA name=NULL ref=H-invitational v7.5 transcriptId=HIT000222014 cpcScore=1.3172900 cnci=-0.0571948	noncoding	1e-07	1.48e-05	101.74	362.77	0.28	down	---	n334629	NONCODE	accn=U87167 class=mRNAlike lncRNA name=NULL ref=H-invitational v7.5 transcriptId=HIT000222014 cpcScore=1.3172900 cnci=-0.0571948	chrX	+	152915115	152915610	---	---	---	---	---	---	---	---	---	---	---	---	---	---	main		DUSP9			8.40641	8.4882	8.57508	6.66879	6.47808	6.84761
TC01004898.hg.1	---	accn=AY653038 class=mRNAlike lncRNA name=NULL ref=H-invitational v7.5 transcriptId=HIT000255944 cpcScore=4.0801300 cnci=-0.3171008	noncoding	< 1e-07	< 1e-07	5.3	18.13	0.29	down	---	n335266	NONCODE	accn=AY653038 class=mRNAlike lncRNA name=NULL ref=H-invitational v7.5 transcriptId=HIT000255944 cpcScore=4.0801300 cnci=-0.3171008	chr1	+	186278946	186282889	---	---	---	---	---	---	---	---	---	---	---	---	---	---	main		PRG4		TPR	4.19226	4.11096	4.19895	2.40857	2.50844	2.28791
TC18000833.hg.1	---	accn=AK127627 class=mRNAlike lncRNA name=Human lncRNA ref=JounralRNA transcriptId=2241 cpcScore=13.3652000 cnci=-0.2496331	noncoding	1e-07	1.48e-05	25.88	88.02	0.29	down	---	n339794	NONCODE	accn=AK127627 class=mRNAlike lncRNA name=Human lncRNA ref=JounralRNA transcriptId=2241 cpcScore=13.3652000 cnci=-0.2496331	chr18	-	10731474	10773583	---	---	---	---	---	---	---	---	---	---	---	---	---	---	main		PIEZO2			6.62386	6.27237	6.44416	4.77549	4.59357	4.70096
TC06003100.hg.1	---	accn=AL110111 class=mRNAlike lncRNA name=Human lncRNA ref=JounralRNA transcriptId=4631 cpcScore=-1.2861700 cnci=-0.3325761	noncoding	1e-07	1.48e-05	11	37.53	0.29	down	---	n342145	NONCODE	accn=AL110111 class=mRNAlike lncRNA name=Human lncRNA ref=JounralRNA transcriptId=4631 cpcScore=-1.2861700 cnci=-0.3325761	chr6	+	142635265	142635798	---	---	---	---	---	---	---	---	---	---	---	---	---	---	main		GPR126			5.43325	5.21793	4.99972	3.51218	3.43121	3.42332
TC02003504.hg.1	---	accn=AK123095 class=mRNAlike lncRNA name=Human lncRNA ref=JounralRNA transcriptId=1366 cpcScore=-1.0003200 cnci=-0.3157045	noncoding	< 1e-07	< 1e-07	18.92	63.38	0.3	down	---	n338939	NONCODE	accn=AK123095 class=mRNAlike lncRNA name=Human lncRNA ref=JounralRNA transcriptId=1366 cpcScore=-1.0003200 cnci=-0.3157045	chr2	+	112945941	112948212	---	---	---	---	---	---	---	---	---	---	---	---	---	---	main		FBLN7			5.91443	5.99826	6.00604	4.15882	4.20449	4.35013
TC05002078.hg.1	---	havana:lincRNA chromosome:GRCh37:5:173134617:173173212:-1 gene:ENSG00000253686 gene_biotype:lincRNA transcript_biotype:lincRNA | havana:lincRNA chromosome:GRCh37:5:173146249:173173214:-1 gene:ENSG00000253686 gene_biotype:lincRNA transcript_biotype:lincRNA | havana:lincRNA chromosome:GRCh37:5:173137443:173146695:-1 gene:ENSG00000253686 gene_biotype:lincRNA transcript_biotype:lincRNA | cdna:all chr…	noncoding	1e-07	1.48e-05	18.99	63.42	0.3	down	---	ENST00000517733	ENSEMBL	havana:lincRNA chromosome:GRCh37:5:173134617:173173212:-1 gene:ENSG00000253686 gene_biotype:lincRNA transcript_biotype:lincRNA // havana:lincRNA chromosome:GRCh37:5:173146249:173173214:-1 gene:ENSG00000253686 gene_biotype:lincRNA transcript_biotype:lincRNA // havana:lincRNA chromosome:GRCh37:5:173137443:173146695:-1 gene:ENSG00000253686 gene_biotype:lincRNA transcript_biotype:lincRNA // cdna:all …	chr5	-	173134617	173173214	---	---	---	---	---	---	---	---	---	---	---	---	---	---	main					6.13939	5.87773	5.90449	4.35119	4.11244	4.26485
TC07002602.hg.1	---	accn=CR600262 class=mRNAlike lncRNA name=NULL ref=H-invitational v7.5 transcriptId=HIT000279457 cpcScore=-1.3467200 cnci=-0.4343460	noncoding	1e-07	1.48e-05	12.28	41.03	0.3	down	---	n335618	NONCODE	accn=CR600262 class=mRNAlike lncRNA name=NULL ref=H-invitational v7.5 transcriptId=HIT000279457 cpcScore=-1.3467200 cnci=-0.4343460	chr7	+	134654853	134655339	---	---	---	---	---	---	---	---	---	---	---	---	---	---	main		CALD1			5.34953	5.1989	5.48864	3.65779	3.48901	3.6961
TC11002118.hg.1	---	cdna:known chromosome:GRCh37:11:76470960:76479267:-1 gene:ENSG00000254632 gene_biotype:antisense transcript_biotype:antisense	noncoding	2e-07	2.44e-05	26.32	87.02	0.3	down	---	ENST00000533437	ENSEMBL	cdna:known chromosome:GRCh37:11:76470960:76479267:-1 gene:ENSG00000254632 gene_biotype:antisense transcript_biotype:antisense	chr11	-	76470960	76479267	---	---	---	---	---	---	---	---	---	---	---	---	---	---	main					6.47385	6.30014	6.51664	4.87368	4.5169	4.75149
TC01002693.hg.1	---	cdna:known chromosome:GRCh37:1:55314138:55316072:-1 gene:ENSG00000244324 gene_biotype:processed_transcript transcript_biotype:processed_transcript | cdna:all chromosome:VEGA50:1:55314138:55316072:-1 Gene:OTTHUMG00000040471	noncoding	< 1e-07	< 1e-07	55.82	178.71	0.31	down	---	ENST00000458389	ENSEMBL	cdna:known chromosome:GRCh37:1:55314138:55316072:-1 gene:ENSG00000244324 gene_biotype:processed_transcript transcript_biotype:processed_transcript // cdna:all chromosome:VEGA50:1:55314138:55316072:-1 Gene:OTTHUMG00000040471	chr1	-	55314138	55316072	---	---	---	---	---	---	---	---	---	---	---	---	---	---	main		DHCR24			7.45224	7.42716	7.52612	5.71	5.72716	5.95879
TC17002547.hg.1	---	linc-LGALS9B-3 chr17:-:20419277-20420554	noncoding	1e-07	1.48e-05	216.32	705.85	0.31	down	---	TCONS_l2_00011136-XLOC_l2_006021	Broad TUCP	linc-LGALS9B-3 chr17:-:20419277-20420554	chr17	-	20419278	20420554	---	---	---	---	---	---	---	---	---	---	---	---	---	---	main					9.35296	9.50273	9.49496	7.80906	7.55372	7.89632
TC12002184.hg.1	---	linc-CCND2-2 chr12:+:4207355-4208695	noncoding	3.1e-06	0.000152	42	133.69	0.31	down	---	TCONS_l2_00005430-XLOC_l2_002852	Broad TUCP	linc-CCND2-2 chr12:+:4207355-4208695	chr12	+	4207356	4208695	---	---	---	---	---	---	---	---	---	---	---	---	---	---	main					6.74897	7.23107	7.16918	5.59468	5.22204	5.34805
TC06002300.hg.1	---	havana:lincRNA chromosome:GRCh37:6:166193757:166399984:-1 gene:ENSG00000256956 gene_biotype:lincRNA transcript_biotype:lincRNA	noncoding	8e-07	6.25e-05	27.52	90.1	0.31	down	---	ENST00000535229	ENSEMBL	havana:lincRNA chromosome:GRCh37:6:166193757:166399984:-1 gene:ENSG00000256956 gene_biotype:lincRNA transcript_biotype:lincRNA // ---	chr6	-	166193757	166399984	---	---	---	---	---	---	---	---	---	---	---	---	---	---	main		SDIM1			6.75863	6.21784	6.46466	4.77841	4.86935	4.68712
TC21000805.hg.1	---	linc-LOC100132288-2 chr21:-:10186568-10215575	noncoding	< 1e-07	< 1e-07	32.92	101.57	0.32	down	---	TCONS_l2_00017125-XLOC_l2_009129	Broad TUCP	linc-LOC100132288-2 chr21:-:10186568-10215575	chr21	-	10186569	10215575	---	---	---	---	---	---	---	---	---	---	---	---	---	---	main					6.64693	6.60905	6.70396	5.0012	5.00222	5.10678
TC05002633.hg.1	---	accn=NULL class=lncRNA name= ref=EnsemblNoncode transcriptId=ENST00000515627 cpcScore=-1.0781500 cnci=-0.1996483 | accn=NULL class=lincRNA name=Human lincRNA ref=Scripture Reconstruction LincRNAs By Luo transcriptId=linc_luo_399 cpcScore=-1.3067600 cnci=-0.2346762 | linc-PHF15-1 chr5:+:133842304-133844920	noncoding	< 1e-07	< 1e-07	44.16	139.53	0.32	down	---	n380061	NONCODE	accn=NULL class=lncRNA name= ref=EnsemblNoncode transcriptId=ENST00000515627 cpcScore=-1.0781500 cnci=-0.1996483 // accn=NULL class=lincRNA name=Human lincRNA ref=Scripture Reconstruction LincRNAs By Luo transcriptId=linc_luo_399 cpcScore=-1.3067600 cnci=-0.2346762 // linc-PHF15-1 chr5:+:133842304-133844920	chr5	+	133842243	133847870	---	---	---	---	---	---	---	---	---	---	---	---	---	---	main					7.09705	7.06172	7.17559	5.48838	5.36204	5.53182
TC0X001720.hg.1	---	accn=BC107040 class=mRNAlike lncRNA name=NULL ref=H-invitational v7.5 transcriptId=HIT000338604 cpcScore=1.1127000 cnci=-0.1501813	noncoding	3.7e-06	0.000172	209.4	655.96	0.32	down	---	n336980	NONCODE	accn=BC107040 class=mRNAlike lncRNA name=NULL ref=H-invitational v7.5 transcriptId=HIT000338604 cpcScore=1.1127000 cnci=-0.1501813	chrX	+	54841718	54842362	---	---	---	---	---	---	---	---	---	---	---	---	---	---	main		MAGED2			9.50828	9.20607	9.31907	7.62212	7.46514	8.0311
TC0X001653.hg.1	---	linc-ATP6AP2-3 chrX:+:39796556-39797694	noncoding	< 1e-07	< 1e-07	21.79	65.1	0.33	down	---	TCONS_00017156-XLOC_007958	Rinn lincRNAs	linc-ATP6AP2-3 chrX:+:39796556-39797694	chrX	+	39796557	39797694	---	---	---	---	---	---	---	---	---	---	---	---	---	---	main					5.97133	5.9902	6.07354	4.36352	4.38813	4.57232
TC06003872.hg.1	---	accn=AK311114 class=mRNAlike lncRNA name=NULL ref=H-invitational v7.5 transcriptId=HIT000429980 cpcScore=2.6604100 cnci=-0.1472071	noncoding	1e-07	1.48e-05	167.21	507.08	0.33	down	---	n332581	NONCODE	accn=AK311114 class=mRNAlike lncRNA name=NULL ref=H-invitational v7.5 transcriptId=HIT000429980 cpcScore=2.6604100 cnci=-0.1472071	chr6	-	136686991	136847798	---	---	---	---	---	---	---	---	---	---	---	---	---	---	main		MAP7			9.11576	8.85971	8.9437	7.29262	7.32733	7.5247
TC05002939.hg.1	---	linc-CDH9-5 chr5:-:30101585-30102332	noncoding	0.0001452	0.00225	4.92	14.85	0.33	down	---	TCONS_00010293-XLOC_004766	Rinn lincRNAs	linc-CDH9-5 chr5:-:30101585-30102332	chr5	-	30101586	30102332	---	---	---	---	---	---	---	---	---	---	---	---	---	---	main					3.48543	4.10637	4.04586	1.89045	2.25622	2.73565
TC12002844.hg.1	---	accn=NULL class=lncRNA name= ref=EnsemblNoncode transcriptId=ENST00000553202 cpcScore=0.3319260 cnci=-0.4250158	noncoding	1.93e-05	0.000534	24.12	73.11	0.33	down	---	n381011	NONCODE	accn=NULL class=lncRNA name= ref=EnsemblNoncode transcriptId=ENST00000553202 cpcScore=0.3319260 cnci=-0.4250158	chr12	-	44112796	44117803	---	---	---	---	---	---	---	---	---	---	---	---	---	---	main	PUS7L 4607bp;				5.87506	6.1995	6.4626	4.50646	4.90599	4.35206
TC15002624.hg.1	---	accn=AY603498 class=mRNAlike lncRNA name=NULL ref=H-invitational v7.5 transcriptId=HIT000255715 cpcScore=1.2323700 cnci=-0.0934931	noncoding	2.1e-06	0.000118	64.39	197.1	0.33	down	---	n335261	NONCODE	accn=AY603498 class=mRNAlike lncRNA name=NULL ref=H-invitational v7.5 transcriptId=HIT000255715 cpcScore=1.2323700 cnci=-0.0934931	chr15	-	74631628	74636162	---	---	---	---	---	---	---	---	---	---	---	---	---	---	main		CYP11A1			7.69602	7.52988	7.60352	6.01608	5.71861	6.27941
TC04002196.hg.1	---	accn=NULL class=lncRNA name= ref=EnsemblNoncode transcriptId=ENST00000509834 cpcScore=-0.9863890 cnci=-0.2966784 | accn=NULL class=lincRNA name=Human lincRNA ref=Scripture Reconstruction LincRNAs By Luo transcriptId=linc_luo_364 cpcScore=-1.3271400 cnci=-0.2294286 | linc-PHF17-2 chr4:+:129213905-129387816 | linc-PHF17-2 chr4:+:129214087-129396155 | linc-PHF17-2 chr4:+:129349224-129440549 | linc-P…	noncoding	6e-07	5.14e-05	18.73	56.47	0.33	down	---	n379884	NONCODE	accn=NULL class=lncRNA name= ref=EnsemblNoncode transcriptId=ENST00000509834 cpcScore=-0.9863890 cnci=-0.2966784 // accn=NULL class=lincRNA name=Human lincRNA ref=Scripture Reconstruction LincRNAs By Luo transcriptId=linc_luo_364 cpcScore=-1.3271400 cnci=-0.2294286 // linc-PHF17-2 chr4:+:129213905-129387816 // linc-PHF17-2 chr4:+:129214087-129396155 // linc-PHF17-2 chr4:+:129349224-129440549 // l…	chr4	+	129213906	129440563	---	---	---	---	---	---	---	---	---	---	---	---	---	---	main		LOC100507487			6.08811	5.62317	5.70797	4.2657	4.23966	4.16479
TC07003081.hg.1	---	accn=NR_028040 class=lncRNA name= ref=RefGeneNoncode transcriptId=NR_028040 cpcScore=3.8221900 cnci=-0.1991881 | accn=NR_028039 class=lncRNA name= ref=RefGeneNoncode transcriptId=NR_028039 cpcScore=3.7568600 cnci=-0.1912716 | accn=NR_028038 class=lncRNA name= ref=RefGeneNoncode transcriptId=NR_028038 cpcScore=3.7650000 cnci=-0.1943217	noncoding	< 1e-07	< 1e-07	38.23	113.29	0.34	down	---	n408110	NONCODE	accn=NR_028040 class=lncRNA name= ref=RefGeneNoncode transcriptId=NR_028040 cpcScore=3.8221900 cnci=-0.1991881 // accn=NR_028039 class=lncRNA name= ref=RefGeneNoncode transcriptId=NR_028039 cpcScore=3.7568600 cnci=-0.1912716 // accn=NR_028038 class=lncRNA name= ref=RefGeneNoncode transcriptId=NR_028038 cpcScore=3.7650000 cnci=-0.1943217	chr7	-	99798278	99869855	---	---	---	---	---	---	---	---	---	---	---	---	---	---	main		GATS		PVRIG STAG3	6.86186	6.75354	6.81738	5.33946	5.154	5.26433
TC07003027.hg.1	---	accn=DQ786322 class=mRNAlike lncRNA name=NULL ref=H-invitational v7.5 transcriptId=HIT000393375_06 cpcScore=-1.4102200 cnci=-0.4726745	noncoding	1e-07	1.48e-05	132.99	386.21	0.34	down	---	n337416	NONCODE	accn=DQ786322 class=mRNAlike lncRNA name=NULL ref=H-invitational v7.5 transcriptId=HIT000393375_06 cpcScore=-1.4102200 cnci=-0.4726745	chr7	-	74601090	74601301	---	---	---	---	---	---	---	---	---	---	---	---	---	---	main				GTF2IRD2B	8.57942	8.58464	8.57669	7.09185	6.87954	7.18231
TC10000256.hg.1	HSD17B7P2	hydroxysteroid (17-beta) dehydrogenase 7 pseudogene 2	noncoding	2e-07	2.44e-05	41.39	121.45	0.34	down	10p11.1 // 10p11.1	NR_003086	RefSeq	Homo sapiens hydroxysteroid (17-beta) dehydrogenase 7 pseudogene 2 (HSD17B7P2), non-coding RNA. // cdna:known chromosome:GRCh37:10:38645308:38667433:1 gene:ENSG00000099251 gene_biotype:pseudogene transcript_biotype:processed_transcript // --- // --- // --- // --- // --- // cdna:all chromosome:VEGA50:10:38645308:38667433:1 Gene:OTTHUMG00000017993 // cdna:all chromosome:VEGA50:10:38645383:38667035:…	chr10	+	38645308	38667433	---	---	---	---	---	---	---	---	---	---	---	---	---	---	main					6.85558	6.93025	6.94787	5.29553	5.23862	5.5681
TC17002143.hg.1	---	accn=AF086453 class=mRNAlike lncRNA name=Human lncRNA ref=JounralRNA transcriptId=3042 cpcScore=-1.2184700 cnci=-0.2599765	noncoding	3.3e-06	0.000159	15.12	43.94	0.34	down	---	n340580	NONCODE	accn=AF086453 class=mRNAlike lncRNA name=Human lncRNA ref=JounralRNA transcriptId=3042 cpcScore=-1.2184700 cnci=-0.2599765	chr17	+	26865334	26865918	---	---	---	---	---	---	---	---	---	---	---	---	---	---	main		FOXN1		SGK494	5.49909	5.24755	5.5866	3.98006	4.13081	3.63301
TC10002606.hg.1	---	accn=BC021910 class=mRNAlike lncRNA name=Human lncRNA ref=JounralRNA transcriptId=2476 cpcScore=-0.5505600 cnci=-0.2062035 | accn=NULL class=lncRNA name= ref=UCSCGeneNoncode transcriptId=uc001jef.2 cpcScore=-0.8741080 cnci=-0.1857643 | accn=NULL class=lincRNA name=Human lincRNA ref=Scripture Reconstruction LincRNAs By Luo transcriptId=linc_luo_650 cpcScore=-1.2769600 cnci=-0.2497625 | accn=NULL c…	noncoding	< 1e-07	< 1e-07	56.69	163.44	0.35	down	---	n340022	NONCODE	accn=BC021910 class=mRNAlike lncRNA name=Human lncRNA ref=JounralRNA transcriptId=2476 cpcScore=-0.5505600 cnci=-0.2062035 // accn=NULL class=lncRNA name= ref=UCSCGeneNoncode transcriptId=uc001jef.2 cpcScore=-0.8741080 cnci=-0.1857643 // accn=NULL class=lincRNA name=Human lincRNA ref=Scripture Reconstruction LincRNAs By Luo transcriptId=linc_luo_650 cpcScore=-1.2769600 cnci=-0.2497625 // accn=NUL…	chr10	-	47011753	47174018	---	---	---	---	---	---	---	---	---	---	---	---	---	---	main	FAM25C 3186bp;	ANXA8L1		PPYR1	7.37211	7.33092	7.31576	5.86046	5.8193	5.7836
TC22001214.hg.1	---	accn=NR_033687 class=lncRNA name= ref=RefGeneNoncode transcriptId=NR_033687 cpcScore=4.0787200 cnci=-0.1077952	noncoding	< 1e-07	< 1e-07	125.27	353.55	0.35	down	---	n409332	NONCODE	accn=NR_033687 class=lncRNA name= ref=RefGeneNoncode transcriptId=NR_033687 cpcScore=4.0787200 cnci=-0.1077952	chr22	-	19163094	19166034	---	---	---	---	---	---	---	---	---	---	---	---	---	---	main		CLTCL1 SLC25A1			8.52886	8.40888	8.42054	6.93902	6.9127	7.04314
TC07003069.hg.1	---	accn=BC009728 class=mRNAlike lncRNA name=NULL ref=H-invitational v7.5 transcriptId=HIT000087368 cpcScore=0.7116120 cnci=-0.3006748	noncoding	1e-07	1.48e-05	572.82	1637.86	0.35	down	---	n333409	NONCODE	accn=BC009728 class=mRNAlike lncRNA name=NULL ref=H-invitational v7.5 transcriptId=HIT000087368 cpcScore=0.7116120 cnci=-0.3006748	chr7	-	95041708	95064340	---	---	---	---	---	---	---	---	---	---	---	---	---	---	main		PON2			10.6565	10.647	10.6902	8.98847	9.28694	9.19854
TC01004608.hg.1	---	accn=NR_024538 class=lncRNA name= ref=RefGeneNoncode transcriptId=NR_024538 cpcScore=4.7678300 cnci=-0.1823067	noncoding	2e-07	2.44e-05	149.19	422.63	0.35	down	---	n407040	NONCODE	accn=NR_024538 class=lncRNA name= ref=RefGeneNoncode transcriptId=NR_024538 cpcScore=4.7678300 cnci=-0.1823067	chr1	+	110198698	110204331	---	---	---	---	---	---	---	---	---	---	---	---	---	---	main		GSTM4	GSTM2 6313bp;		8.59155	8.73079	8.80838	7.23353	7.07847	7.33925
TC12001411.hg.1	---	havana:lincRNA chromosome:GRCh37:12:44112796:44117803:-1 gene:ENSG00000257742 gene_biotype:lincRNA transcript_biotype:lincRNA	noncoding	2.95e-05	0.000719	24.87	71.91	0.35	down	---	ENST00000553202	ENSEMBL	havana:lincRNA chromosome:GRCh37:12:44112796:44117803:-1 gene:ENSG00000257742 gene_biotype:lincRNA transcript_biotype:lincRNA	chr12	-	44112796	44117803	---	---	---	---	---	---	---	---	---	---	---	---	---	---	main	PUS7L 4607bp;				5.8149	6.20861	6.44156	4.53425	4.93748	4.42619
TC02004836.hg.1	---	accn=BC065843 class=mRNAlike lncRNA name=Human lncRNA ref=JounralRNA transcriptId=1594 cpcScore=-0.9618850 cnci=-0.2826903	noncoding	4e-07	3.86e-05	15.16	43.41	0.35	down	---	n339163	NONCODE	accn=BC065843 class=mRNAlike lncRNA name=Human lncRNA ref=JounralRNA transcriptId=1594 cpcScore=-0.9618850 cnci=-0.2826903	chr2	-	227867430	227869240	---	---	---	---	---	---	---	---	---	---	---	---	---	---	main		COL4A4			5.63693	5.27163	5.37217	3.80152	3.92417	4.02878
TC10002015.hg.1	---	accn=NR_003086 class=lncRNA name= ref=RefGeneNoncode transcriptId=NR_003086 cpcScore=6.6025400 cnci=-0.1844674 | accn=NULL class=lincRNA name=Human lincRNA ref=Scripture Reconstruction LincRNAs By Luo transcriptId=linc_luo_1696 cpcScore=-1.2612200 cnci=-0.2265578	noncoding	6e-07	5.14e-05	36.55	105.78	0.35	down	---	n405865	NONCODE	accn=NR_003086 class=lncRNA name= ref=RefGeneNoncode transcriptId=NR_003086 cpcScore=6.6025400 cnci=-0.1844674 // accn=NULL class=lincRNA name=Human lincRNA ref=Scripture Reconstruction LincRNAs By Luo transcriptId=linc_luo_1696 cpcScore=-1.2612200 cnci=-0.2265578	chr10	+	38645308	38667433	---	---	---	---	---	---	---	---	---	---	---	---	---	---	main					6.73304	6.69765	6.7049	5.04248	5.07578	5.44517
TC19002526.hg.1	---	linc-IGFL3-3 chr19:-:46676749-46683946	noncoding	6e-07	5.14e-05	84.93	243.69	0.35	down	---	TCONS_00027380-XLOC_013364	Rinn lincRNAs	linc-IGFL3-3 chr19:-:46676749-46683946	chr19	-	46676750	46683946	---	---	---	---	---	---	---	---	---	---	---	---	---	---	main					7.78008	7.92209	8.04549	6.20921	6.46022	6.54345
TC04002544.hg.1	---	linc-OCIAD2-1 chr4:-:49244794-49247226	noncoding	1e-07	1.48e-05	13.53	37.43	0.36	down	---	TCONS_l2_00021132-XLOC_l2_011117	Broad TUCP	linc-OCIAD2-1 chr4:-:49244794-49247226	chr4	-	49244795	49247226	---	---	---	---	---	---	---	---	---	---	---	---	---	---	main					5.21489	5.21392	5.21007	3.9332	3.6388	3.6897
TC16001604.hg.1	---	accn=NR_036684 class=lncRNA name= ref=RefGeneNoncode transcriptId=NR_036684 cpcScore=8.6798800 cnci=-0.2012002	noncoding	< 1e-07	< 1e-07	134.08	363.01	0.37	down	---	n410182	NONCODE	accn=NR_036684 class=lncRNA name= ref=RefGeneNoncode transcriptId=NR_036684 cpcScore=8.6798800 cnci=-0.2012002	chr16	+	66968374	66978994	---	---	---	---	---	---	---	---	---	---	---	---	---	---	main		CES2			8.56377	8.42949	8.47931	6.94535	7.07508	7.16857
TC18000919.hg.1	---	linc-IER3IP1 chr18:-:45346665-45356490	noncoding	1.02e-05	0.000339	15.11	40.41	0.37	down	---	TCONS_00026518-XLOC_012839	Rinn lincRNAs	linc-IER3IP1 chr18:-:45346665-45356490	chr18	-	45346666	45356490	---	---	---	---	---	---	---	---	---	---	---	---	---	---	main	SMAD2 1432bp;				5.65377	4.98985	5.32698	3.85853	3.93326	3.94898
TC05000662.hg.1	---	ensembl_havana_lincrna:lincRNA chromosome:GRCh37:5:133842243:133844415:1 gene:ENSG00000251169 gene_biotype:lincRNA transcript_biotype:processed_transcript | cdna:all chromosome:VEGA50:5:133842243:133844415:1 Gene:OTTHUMG00000163059	noncoding	2.9e-06	0.000147	57.18	153.65	0.37	down	---	ENST00000515627	ENSEMBL	ensembl_havana_lincrna:lincRNA chromosome:GRCh37:5:133842243:133844415:1 gene:ENSG00000251169 gene_biotype:lincRNA transcript_biotype:processed_transcript // --- // cdna:all chromosome:VEGA50:5:133842243:133844415:1 Gene:OTTHUMG00000163059	chr5	+	133842243	133844921	---	---	---	---	---	---	---	---	---	---	---	---	---	---	main					7.1316	7.19842	7.42149	5.74348	5.68622	6.07069
TC03003172.hg.1	---	accn=CR605930 class=mRNAlike lncRNA name=Human lncRNA ref=JounralRNA transcriptId=2095 cpcScore=-1.0205100 cnci=-0.3561868	noncoding	7e-07	5.67e-05	9.32	25	0.37	down	---	n339651	NONCODE	accn=CR605930 class=mRNAlike lncRNA name=Human lncRNA ref=JounralRNA transcriptId=2095 cpcScore=-1.0205100 cnci=-0.3561868	chr3	-	156252855	156254690	---	---	---	---	---	---	---	---	---	---	---	---	---	---	main	SSR3 3239bp;			KCNAB1	4.79632	4.50218	4.59412	3.17262	3.40997	3.0688
TC06003802.hg.1	---	accn=CR590599 class=mRNAlike lncRNA name=Human lncRNA ref=JounralRNA transcriptId=4591 cpcScore=-1.0248300 cnci=-0.3453577	noncoding	8.16e-05	0.00149	12.98	35.09	0.37	down	---	n342109	NONCODE	accn=CR590599 class=mRNAlike lncRNA name=Human lncRNA ref=JounralRNA transcriptId=4591 cpcScore=-1.0248300 cnci=-0.3453577	chr6	-	112606857	112620109	---	---	---	---	---	---	---	---	---	---	---	---	---	---	main				LOC100506430	5.00687	4.84217	5.51089	3.41363	3.70363	3.96531
TC05003060.hg.1	---	linc-GTF2H2-3 chr5:-:70512283-70532224	noncoding	8.7e-06	0.000305	71.19	190.79	0.37	down	---	TCONS_l2_00023777-XLOC_l2_012083	Broad TUCP	linc-GTF2H2-3 chr5:-:70512283-70532224	chr5	-	70512284	70532224	---	---	---	---	---	---	---	---	---	---	---	---	---	---	main					7.92516	7.38667	7.37667	6.20655	6.2369	6.00533
TC01005719.hg.1	---	accn=CR749373 class=mRNAlike lncRNA name=Human lncRNA ref=JounralRNA transcriptId=575 cpcScore=0.8612660 cnci=-0.3661252	noncoding	9e-07	6.77e-05	6.54	17.84	0.37	down	---	n338184	NONCODE	accn=CR749373 class=mRNAlike lncRNA name=Human lncRNA ref=JounralRNA transcriptId=575 cpcScore=0.8612660 cnci=-0.3661252	chr1	-	114420790	114430081	---	---	---	---	---	---	---	---	---	---	---	---	---	---	main	AP4B1 7289bp;	BCL2L15	PTPN22 6409bp;		4.26722	4.06699	4.0974	2.64537	2.94761	2.5233
TC01005095.hg.1	---	accn=NULL class=mRNAlike lncRNA name=vega lncRNA ref=GENCODE transcriptId=OTTHUMT00000092379 cpcScore=-1.0656100 cnci=-0.2527995	noncoding	1.08e-05	0.000353	13.91	36.55	0.38	down	---	n326188	NONCODE	accn=NULL class=mRNAlike lncRNA name=vega lncRNA ref=GENCODE transcriptId=OTTHUMT00000092379 cpcScore=-1.0656100 cnci=-0.2527995	chr1	+	230362460	230388012	---	---	---	---	---	---	---	---	---	---	---	---	---	---	main		GALNT2			5.40407	4.90539	5.22731	4.0335	3.62914	3.72047
TC09002591.hg.1	---	accn=NULL class=lncRNA name= ref=UCSCGeneNoncode transcriptId=uc011lsc.1 cpcScore=1.2215000 cnci=-0.1005981 | linc-FAM108B1 chr9:-:74622744-74623032 | linc-FAM108B1 chr9:-:74622776-74623052	noncoding	< 1e-07	< 1e-07	956.25	2450.05	0.39	down	---	n387706	NONCODE	accn=NULL class=lncRNA name= ref=UCSCGeneNoncode transcriptId=uc011lsc.1 cpcScore=1.2215000 cnci=-0.1005981 // linc-FAM108B1 chr9:-:74622744-74623032 // linc-FAM108B1 chr9:-:74622776-74623052	chr9	-	74622672	74623052	---	---	---	---	---	---	---	---	---	---	---	---	---	---	main					11.2065	11.2772	11.2531	9.82317	9.87668	9.99198
TC11003258.hg.1	---	linc-LRRC32-1 chr11:-:76475919-76479444	noncoding	< 1e-07	< 1e-07	39.02	100.79	0.39	down	---	TCONS_00019713-XLOC_009508	Rinn lincRNAs	linc-LRRC32-1 chr11:-:76475919-76479444	chr11	-	76475920	76479444	---	---	---	---	---	---	---	---	---	---	---	---	---	---	main					6.56887	6.75476	6.60309	5.32367	5.23218	5.29021
TC07002408.hg.1	---	accn=NULL class=lincRNA name=Human lincRNA ref=Scripture Reconstruction LincRNAs By Luo transcriptId=linc_luo_1262 cpcScore=-1.3403900 cnci=-0.3618176	noncoding	< 1e-07	< 1e-07	386.88	991.16	0.39	down	---	n345713	NONCODE	accn=NULL class=lincRNA name=Human lincRNA ref=Scripture Reconstruction LincRNAs By Luo transcriptId=linc_luo_1262 cpcScore=-1.3403900 cnci=-0.3618176	chr7	+	74168310	74173929	---	---	---	---	---	---	---	---	---	---	---	---	---	---	main		GTF2I			9.97587	9.87607	9.96797	8.50005	8.70897	8.56634
TC20001565.hg.1	---	accn=NR_038370 class=lncRNA name= ref=RefGeneNoncode transcriptId=NR_038370 cpcScore=2.9942500 cnci=-0.2600129	noncoding	1e-07	1.48e-05	257.86	669.03	0.39	down	---	n410908	NONCODE	accn=NR_038370 class=lncRNA name= ref=RefGeneNoncode transcriptId=NR_038370 cpcScore=2.9942500 cnci=-0.2600129	chr20	-	35280169	35374541	---	---	---	---	---	---	---	---	---	---	---	---	---	---	main	DSN1 5653bp;	NDRG3	SLA2 5550bp;		9.3462	9.30733	9.46524	7.89801	8.06568	8.05573
TC20001363.hg.1	---	accn=AJ844627 class=mRNAlike lncRNA name=NULL ref=H-invitational v7.5 transcriptId=HIT000249431 cpcScore=1.3433800 cnci=-0.2157790	noncoding	1e-07	1.48e-05	80.79	207.49	0.39	down	---	n335091	NONCODE	accn=AJ844627 class=mRNAlike lncRNA name=NULL ref=H-invitational v7.5 transcriptId=HIT000249431 cpcScore=1.3433800 cnci=-0.2157790	chr20	+	62701597	62701928	---	---	---	---	---	---	---	---	---	---	---	---	---	---	main		TCEA2	OPRL1 9543bp;		7.66548	7.63328	7.75292	6.36051	6.20638	6.42955
TC11002686.hg.1	---	accn=AF086290 class=mRNAlike lncRNA name=NULL ref=H-invitational v7.5 transcriptId=HIT000067169 cpcScore=2.6536600 cnci=-0.1193770	noncoding	2.6e-06	0.000137	68.47	177.68	0.39	down	---	n332905	NONCODE	accn=AF086290 class=mRNAlike lncRNA name=NULL ref=H-invitational v7.5 transcriptId=HIT000067169 cpcScore=2.6536600 cnci=-0.1193770	chr11	+	58949599	58956828	---	---	---	---	---	---	---	---	---	---	---	---	---	---	main		DTX4			7.51887	7.27202	7.58945	5.88699	6.1384	6.25464
TC05002339.hg.1	---	linc-OSMR chr5:+:38783603-38793270 | linc-OSMR chr5:+:38783681-38792856	noncoding	3e-07	3.19e-05	9.8	25.35	0.39	down	---	TCONS_00009926-XLOC_004346	Rinn lincRNAs	linc-OSMR chr5:+:38783603-38793270 // linc-OSMR chr5:+:38783681-38792856	chr5	+	38783604	38793270	---	---	---	---	---	---	---	---	---	---	---	---	---	---	main					4.79221	4.65507	4.5061	3.32334	3.40252	3.13946
TC12002396.hg.1	---	accn=X55077 class=mRNAlike lncRNA name=Human lncRNA ref=JounralRNA transcriptId=4413 cpcScore=5.6502500 cnci=-0.0145022	noncoding	5e-07	4.48e-05	159.14	407.89	0.39	down	---	n341932	NONCODE	accn=X55077 class=mRNAlike lncRNA name=Human lncRNA ref=JounralRNA transcriptId=4413 cpcScore=5.6502500 cnci=-0.0145022	chr12	+	57593141	57599461	---	---	---	---	---	---	---	---	---	---	---	---	---	---	main		LRP1			8.86773	8.53987	8.56947	7.21978	7.38828	7.32258
TC07003112.hg.1	---	linc-C7orf66-2 chr7:-:110072295-110174811 | linc-C7orf66-2 chr7:-:110072867-110165618	noncoding	6e-07	5.14e-05	8.43	21.69	0.39	down	---	TCONS_00013225-XLOC_006561	Rinn lincRNAs	linc-C7orf66-2 chr7:-:110072295-110174811 // linc-C7orf66-2 chr7:-:110072867-110165618	chr7	-	110072296	110174811	---	---	---	---	---	---	---	---	---	---	---	---	---	---	main					4.26358	4.40624	4.60753	3.1083	3.0011	3.10478
TC05002969.hg.1	---	accn=L16886 class=mRNAlike lncRNA name=NULL ref=H-invitational v7.5 transcriptId=HIT000192294 cpcScore=3.3111400 cnci=-0.3296640	noncoding	1e-07	1.48e-05	451.45	1134.83	0.4	down	---	n333775	NONCODE	accn=L16886 class=mRNAlike lncRNA name=NULL ref=H-invitational v7.5 transcriptId=HIT000192294 cpcScore=3.3111400 cnci=-0.3296640	chr5	-	39383148	39393457	---	---	---	---	---	---	---	---	---	---	---	---	---	---	main		DAB2			10.1539	10.1043	10.1476	8.71293	8.94504	8.78538
TC10002118.hg.1	---	accn=NR_033413 class=lncRNA name= ref=RefGeneNoncode transcriptId=NR_033413 cpcScore=6.3861000 cnci=-0.0959036 | accn=NR_033414 class=lncRNA name= ref=RefGeneNoncode transcriptId=NR_033414 cpcScore=5.3141500 cnci=-0.1117007	noncoding	1e-07	1.48e-05	125.46	314.08	0.4	down	---	n409246	NONCODE	accn=NR_033413 class=lncRNA name= ref=RefGeneNoncode transcriptId=NR_033413 cpcScore=6.3861000 cnci=-0.0959036 // accn=NR_033414 class=lncRNA name= ref=RefGeneNoncode transcriptId=NR_033414 cpcScore=5.3141500 cnci=-0.1117007	chr10	+	73079010	73123147	---	---	---	---	---	---	---	---	---	---	---	---	---	---	main		SLC29A3			8.32104	8.2531	8.27189	6.9453	6.84979	7.10634
TC18000832.hg.1	---	linc-PPP4R1-10 chr18:-:10712569-10718258	noncoding	4e-07	3.86e-05	18.23	45.09	0.4	down	---	TCONS_l2_00011954-XLOC_l2_006398	Broad TUCP	linc-PPP4R1-10 chr18:-:10712569-10718258	chr18	-	10712570	10718258	---	---	---	---	---	---	---	---	---	---	---	---	---	---	main		PIEZO2			5.6419	5.39067	5.4128	4.05688	4.29086	4.20512
TC0X001611.hg.1	---	accn=BC040915 class=mRNAlike lncRNA name=Human lncRNA ref=JounralRNA transcriptId=18 cpcScore=-0.8155770 cnci=-0.2693712	noncoding	4.3e-06	0.000189	17.92	44.28	0.4	down	---	n337639	NONCODE	accn=BC040915 class=mRNAlike lncRNA name=Human lncRNA ref=JounralRNA transcriptId=18 cpcScore=-0.8155770 cnci=-0.2693712	chrX	+	17546558	17605281	---	---	---	---	---	---	---	---	---	---	---	---	---	---	main		NHS			5.61191	5.18254	5.57239	4.04048	4.26501	4.17258
TC05000125.hg.1	LOC643401	uncharacterized LOC643401	noncoding	< 1e-07	< 1e-07	308.96	758.66	0.41	down	5p14.1 // 5p14.1	NR_038848	RefSeq	Homo sapiens uncharacterized LOC643401 (LOC643401), non-coding RNA. // ensembl_havana_lincrna:lincRNA chromosome:GRCh37:5:27472399:27486253:1 gene:ENSG00000250337 gene_biotype:lincRNA transcript_biotype:processed_transcript // --- // --- // --- // --- // --- // --- // --- // cdna:all chromosome:VEGA50:5:27472399:27486253:1 Gene:OTTHUMG00000161968 // cdna:all chromosome:VEGA50:5:27472399:27496508:…	chr5	+	27472399	27496508	---	---	---	---	---	---	---	---	---	---	---	---	---	---	main					9.57966	9.5324	9.55088	8.31407	8.22372	8.26415
TC20001302.hg.1	---	accn=L17329 class=mRNAlike lncRNA name=NULL ref=H-invitational v7.5 transcriptId=HIT000192308 cpcScore=-1.3871500 cnci=-0.3295578	noncoding	< 1e-07	< 1e-07	49.28	121.64	0.41	down	---	n333781	NONCODE	accn=L17329 class=mRNAlike lncRNA name=NULL ref=H-invitational v7.5 transcriptId=HIT000192308 cpcScore=-1.3871500 cnci=-0.3295578	chr20	+	54941964	54942210	---	---	---	---	---	---	---	---	---	---	---	---	---	---	main		FAM210B			6.93945	6.83955	6.96138	5.63831	5.61097	5.60726
TC12002644.hg.1	---	accn=CR622106 class=mRNAlike lncRNA name=Human lncRNA ref=JounralRNA transcriptId=4537 cpcScore=-1.0814500 cnci=-0.3354599	noncoding	1.06e-05	0.000349	93.05	224.41	0.41	down	---	n342056	NONCODE	accn=CR622106 class=mRNAlike lncRNA name=Human lncRNA ref=JounralRNA transcriptId=4537 cpcScore=-1.0814500 cnci=-0.3354599	chr12	+	125514067	125515683	---	---	---	---	---	---	---	---	---	---	---	---	---	---	main		BRI3BP			7.72063	7.59057	8.07978	6.42133	6.67847	6.50806
TC10002623.hg.1	---	accn=NULL class=lincRNA name=Human lincRNA ref=Scripture Reconstruction LincRNAs By Luo transcriptId=linc_luo_1956 cpcScore=-1.4800200 cnci=-0.2071267	noncoding	1e-07	1.48e-05	50.87	124.53	0.41	down	---	n346406	NONCODE	accn=NULL class=lincRNA name=Human lincRNA ref=Scripture Reconstruction LincRNAs By Luo transcriptId=linc_luo_1956 cpcScore=-1.4800200 cnci=-0.2071267	chr10	-	49195626	49199881	---	---	---	---	---	---	---	---	---	---	---	---	---	---	main		FAM25C			7.07002	6.85128	6.92076	5.59435	5.65961	5.74078
TC07003079.hg.1	---	accn=NR_033807 class=lncRNA name= ref=RefGeneNoncode transcriptId=NR_033807 cpcScore=5.7123500 cnci=-0.2902576 | accn=NR_033808 class=lncRNA name= ref=RefGeneNoncode transcriptId=NR_033808 cpcScore=6.8636900 cnci=-0.3092048 | accn=NR_033809 class=lncRNA name= ref=RefGeneNoncode transcriptId=NR_033809 cpcScore=7.2849500 cnci=-0.3102214 | accn=NR_033812 class=lncRNA name= ref=RefGeneNoncode transcr…	noncoding	1e-07	1.48e-05	17.51	43.05	0.41	down	---	n409408	NONCODE	accn=NR_033807 class=lncRNA name= ref=RefGeneNoncode transcriptId=NR_033807 cpcScore=5.7123500 cnci=-0.2902576 // accn=NR_033808 class=lncRNA name= ref=RefGeneNoncode transcriptId=NR_033808 cpcScore=6.8636900 cnci=-0.3092048 // accn=NR_033809 class=lncRNA name= ref=RefGeneNoncode transcriptId=NR_033809 cpcScore=7.2849500 cnci=-0.3102214 // accn=NR_033812 class=lncRNA name= ref=RefGeneNoncode tran…	chr7	-	99245813	99277621	---	---	---	---	---	---	---	---	---	---	---	---	---	---	main		CYP3A5		ZNF498	5.28829	5.45036	5.50664	4.0867	4.20505	4.08611
TC05000177.hg.1	---	cdna:putative chromosome:GRCh37:5:38783682:38792856:1 gene:ENSG00000250629 gene_biotype:antisense transcript_biotype:antisense | cdna:all chromosome:VEGA50:5:38783682:38792856:1 Gene:OTTHUMG00000162039	noncoding	1.26e-05	0.000393	12.26	30.03	0.41	down	---	ENST00000514586	ENSEMBL	cdna:putative chromosome:GRCh37:5:38783682:38792856:1 gene:ENSG00000250629 gene_biotype:antisense transcript_biotype:antisense // cdna:all chromosome:VEGA50:5:38783682:38792856:1 Gene:OTTHUMG00000162039	chr5	+	38783682	38792856	---	---	---	---	---	---	---	---	---	---	---	---	---	---	main					4.82995	5.22075	4.63472	3.52232	3.62167	3.69342
TC06003871.hg.1	---	accn=AJ420543 class=mRNAlike lncRNA name=Human lncRNA ref=JounralRNA transcriptId=4623 cpcScore=-1.0372400 cnci=-0.2988243	noncoding	3.42e-05	0.000799	25.24	62.07	0.41	down	---	n342138	NONCODE	accn=AJ420543 class=mRNAlike lncRNA name=Human lncRNA ref=JounralRNA transcriptId=4623 cpcScore=-1.0372400 cnci=-0.2988243	chr6	-	136656852	136663354	---	---	---	---	---	---	---	---	---	---	---	---	---	---	main	MAP7 65bp;				6.26025	5.78497	5.78327	4.65192	4.90996	4.39939
TC05002316.hg.1	---	accn=NULL class=lincRNA name=Human lincRNA ref=Scripture Reconstruction LincRNAs By Luo transcriptId=linc_luo_342 cpcScore=-1.3348700 cnci=-0.3926699 | accn=NULL class=lncRNA name= ref=UCSCGeneNoncode transcriptId=uc003jgx.1 cpcScore=-1.1192300 cnci=-0.2249319 | accn=NULL class=lncRNA name= ref=UCSCGeneNoncode transcriptId=uc003jgt.1 cpcScore=-0.9789310 cnci=-0.4406827 | accn=NULL class=lncRNA na…	noncoding	< 1e-07	< 1e-07	282.42	674.15	0.42	down	---	n344793	NONCODE	accn=NULL class=lincRNA name=Human lincRNA ref=Scripture Reconstruction LincRNAs By Luo transcriptId=linc_luo_342 cpcScore=-1.3348700 cnci=-0.3926699 // accn=NULL class=lncRNA name= ref=UCSCGeneNoncode transcriptId=uc003jgx.1 cpcScore=-1.1192300 cnci=-0.2249319 // accn=NULL class=lncRNA name= ref=UCSCGeneNoncode transcriptId=uc003jgt.1 cpcScore=-0.9789310 cnci=-0.4406827 // accn=NULL class=lncRNA…	chr5	+	27472376	27496506	---	---	---	---	---	---	---	---	---	---	---	---	---	---	main					9.42391	9.35786	9.37001	8.133	8.18898	8.09124
TC07000437.hg.1	GTF2IP1	general transcription factor IIi, pseudogene 1	noncoding	< 1e-07	< 1e-07	305.84	721.56	0.42	down	7q11.23 // 7q11.23	NR_002206	RefSeq	Homo sapiens general transcription factor IIi, pseudogene 1 (GTF2IP1), non-coding RNA. // Homo sapiens general transcription factor II, i, pseudogene (LOC100093631), non-coding RNA. // --- // ---	chr7	+	72569012	72621336	---	---	---	---	---	---	---	---	---	---	---	---	---	---	main					9.44115	9.50529	9.49949	8.2488	8.24473	8.26445
TC07002162.hg.1	---	accn=NR_027624 class=lncRNA name= ref=RefGeneNoncode transcriptId=NR_027624 cpcScore=9.0863100 cnci=-0.2474493	noncoding	1e-07	1.48e-05	163.5	386.52	0.42	down	---	n407934	NONCODE	accn=NR_027624 class=lncRNA name= ref=RefGeneNoncode transcriptId=NR_027624 cpcScore=9.0863100 cnci=-0.2474493	chr7	+	16685759	16746148	---	---	---	---	---	---	---	---	---	---	---	---	---	---	main		BZW2			8.50195	8.59165	8.65063	7.38498	7.28814	7.37451
TC17002601.hg.1	---	accn=AY315621 class=mRNAlike lncRNA name=NULL ref=H-invitational v7.5 transcriptId=HIT000251687 cpcScore=2.1098300 cnci=-0.2189871 | accn=AJ534888 class=mRNAlike lncRNA name=NULL ref=H-invitational v7.5 transcriptId=HIT000248531 cpcScore=0.0760054 cnci=-0.1505331 | accn=AJ564444 class=mRNAlike lncRNA name=NULL ref=H-invitational v7.5 transcriptId=HIT000248799 cpcScore=0.7828000 cnci=-0.4355521	noncoding	2e-07	2.44e-05	26.75	64.1	0.42	down	---	n335155	NONCODE	accn=AY315621 class=mRNAlike lncRNA name=NULL ref=H-invitational v7.5 transcriptId=HIT000251687 cpcScore=2.1098300 cnci=-0.2189871 // accn=AJ534888 class=mRNAlike lncRNA name=NULL ref=H-invitational v7.5 transcriptId=HIT000248531 cpcScore=0.0760054 cnci=-0.1505331 // accn=AJ564444 class=mRNAlike lncRNA name=NULL ref=H-invitational v7.5 transcriptId=HIT000248799 cpcScore=0.7828000 cnci=-0.4355521	chr17	-	35641740	35722509	---	---	---	---	---	---	---	---	---	---	---	---	---	---	main		ACACA			5.95382	5.88907	6.12507	4.79273	4.71728	4.70227
TC15002560.hg.1	---	accn=BC040055 class=mRNAlike lncRNA name=Human lncRNA ref=JounralRNA transcriptId=173 cpcScore=-1.1338300 cnci=-0.3026929	noncoding	0.0002139	0.00299	10.86	25.59	0.42	down	---	n337791	NONCODE	accn=BC040055 class=mRNAlike lncRNA name=Human lncRNA ref=JounralRNA transcriptId=173 cpcScore=-1.1338300 cnci=-0.3026929	chr15	-	59563530	59563953	---	---	---	---	---	---	---	---	---	---	---	---	---	---	main		MYO1E			5.00576	4.16963	4.81871	3.45907	3.55609	3.29535
TC05003050.hg.1	---	accn=NR_027439 class=lncRNA name= ref=RefGeneNoncode transcriptId=NR_027439 cpcScore=3.7345200 cnci=-0.1782833 | accn=NULL class=lncRNA name= ref=EnsemblNoncode transcriptId=ENST00000509065 cpcScore=3.2687100 cnci=-0.2650525 | accn=NULL class=lncRNA name= ref=EnsemblNoncode transcriptId=ENST00000513902 cpcScore=-1.2255400 cnci=-0.4379593	noncoding	3.4e-06	0.000163	49.43	118.73	0.42	down	---	n407879	NONCODE	accn=NR_027439 class=lncRNA name= ref=RefGeneNoncode transcriptId=NR_027439 cpcScore=3.7345200 cnci=-0.1782833 // accn=NULL class=lncRNA name= ref=EnsemblNoncode transcriptId=ENST00000509065 cpcScore=3.2687100 cnci=-0.2650525 // accn=NULL class=lncRNA name= ref=EnsemblNoncode transcriptId=ENST00000513902 cpcScore=-1.2255400 cnci=-0.4379593	chr5	-	68926980	68952148	---	---	---	---	---	---	---	---	---	---	---	---	---	---	main					7.15686	6.72103	6.75757	5.67124	5.67611	5.52269
TC13000430.hg.1	GAS6-AS1	GAS6 antisense RNA 1 (non-protein coding)	noncoding	5e-07	4.48e-05	42.8	102.02	0.42	down	13q34 // 13q34	NR_044995	RefSeq	Homo sapiens GAS6 antisense RNA 1 (non-protein coding) (GAS6-AS1), non-coding RNA. // --- // Homo sapiens hypothetical LOC650669, mRNA (cDNA clone MGC:169000 IMAGE:9021377), complete cds.	chr13	+	114545293	114548719	---	---	---	---	---	---	---	---	---	---	---	---	---	---	main				GAS6	6.6056	6.5511	6.82257	5.49856	5.35061	5.39752
TC05003053.hg.1	---	accn=NULL class=lncRNA name= ref=UCSCGeneNoncode transcriptId=uc003jym.1 cpcScore=-1.3325800 cnci=-0.3942156	noncoding	9e-07	6.77e-05	41.4	97.89	0.42	down	---	n384667	NONCODE	accn=NULL class=lncRNA name= ref=UCSCGeneNoncode transcriptId=uc003jym.1 cpcScore=-1.3325800 cnci=-0.3942156	chr5	-	69428359	69430659	---	---	---	---	---	---	---	---	---	---	---	---	---	---	main					6.66835	6.48924	6.64267	5.23648	5.55763	5.30835
TC16001479.hg.1	---	accn=NR_037608 class=lncRNA name= ref=RefGeneNoncode transcriptId=NR_037608 cpcScore=6.2996000 cnci=-0.1348243	noncoding	1.8e-06	0.000107	116.85	271.89	0.43	down	---	n410463	NONCODE	accn=NR_037608 class=lncRNA name= ref=RefGeneNoncode transcriptId=NR_037608 cpcScore=6.2996000 cnci=-0.1348243	chr16	+	29466412	29476301	---	---	---	---	---	---	---	---	---	---	---	---	---	---	main		SLX1A			8.10354	8.00184	8.1162	6.66317	6.88868	7.04181
TC07002410.hg.1	---	accn=NULL class=lncRNA name= ref=UCSCGeneNoncode transcriptId=uc003ubq.3 cpcScore=0.8684730 cnci=-0.1720164	noncoding	1.8e-06	0.000107	41.1	96.46	0.43	down	---	n385218	NONCODE	accn=NULL class=lncRNA name= ref=UCSCGeneNoncode transcriptId=uc003ubq.3 cpcScore=0.8684730 cnci=-0.1720164	chr7	+	74440801	74445619	---	---	---	---	---	---	---	---	---	---	---	---	---	---	main	GATSL1 1899bp;			WBSCR16	6.61649	6.51271	6.60734	5.50611	5.13075	5.43401
TC09000880.hg.1	---	havana:sense_intronic chromosome:GRCh37:9:4070906:4071884:-1 gene:ENSG00000230001 gene_biotype:sense_intronic transcript_biotype:sense_intronic | cdna:all chromosome:VEGA50:9:4070906:4071884:-1 Gene:OTTHUMG00000019462	noncoding	0.0002713	0.00356	31.33	73.07	0.43	down	---	ENST00000457383	ENSEMBL	havana:sense_intronic chromosome:GRCh37:9:4070906:4071884:-1 gene:ENSG00000230001 gene_biotype:sense_intronic transcript_biotype:sense_intronic // cdna:all chromosome:VEGA50:9:4070906:4071884:-1 Gene:OTTHUMG00000019462	chr9	-	4070906	4071884	---	---	---	---	---	---	---	---	---	---	---	---	---	---	main		GLIS3			6.19231	6.09756	6.24467	5.14122	5.32015	4.43453
TC06002027.hg.1	KRT18P32	keratin 18 pseudogene 32	noncoding	3e-07	3.19e-05	43.82	102.55	0.43	down	---	ENST00000399684	ENSEMBL	cdna:known chromosome:GRCh37:6:112683278:112684039:-1 gene:ENSG00000215807 gene_biotype:pseudogene transcript_biotype:retrotransposed	chr6	-	112683278	112684039	---	---	---	---	---	---	---	---	---	---	---	---	---	---	main					6.64987	6.78297	6.56867	5.4016	5.58383	5.36336
TC01004175.hg.1	---	accn=NR_036462 class=lncRNA name= ref=RefGeneNoncode transcriptId=NR_036462 cpcScore=1.8920800 cnci=-0.2977930 | accn=NR_037186 class=lncRNA name= ref=RefGeneNoncode transcriptId=NR_037186 cpcScore=0.8658300 cnci=-0.2534056	noncoding	5e-07	4.48e-05	51	119.27	0.43	down	---	n410025	NONCODE	accn=NR_036462 class=lncRNA name= ref=RefGeneNoncode transcriptId=NR_036462 cpcScore=1.8920800 cnci=-0.2977930 // accn=NR_037186 class=lncRNA name= ref=RefGeneNoncode transcriptId=NR_037186 cpcScore=0.8658300 cnci=-0.2534056	chr1	+	10490804	10512060	---	---	---	---	---	---	---	---	---	---	---	---	---	---	main		APITD1-CORT			6.79519	6.83598	7.02393	5.783	5.59879	5.62383
TC18000835.hg.1	---	linc-PPP4R1-11 chr18:-:10979247-11148563	noncoding	9e-07	6.77e-05	38.04	89.28	0.43	down	---	TCONS_l2_00011955-XLOC_l2_006399	Broad TUCP	linc-PPP4R1-11 chr18:-:10979247-11148563	chr18	-	10979248	11148563	---	---	---	---	---	---	---	---	---	---	---	---	---	---	main		PIEZO2			6.43772	6.4093	6.55467	5.24496	5.4199	5.07205
TC06003990.hg.1	---	linc-PDE10A-2 chr6:-:166186539-166190289 | linc-PDE10A-2 chr6:-:166186688-166188674	noncoding	9.6e-06	0.000324	8.4	19.76	0.43	down	---	TCONS_00012357-XLOC_005916	Rinn lincRNAs	linc-PDE10A-2 chr6:-:166186539-166190289 // linc-PDE10A-2 chr6:-:166186688-166188674	chr6	-	166186540	166190289	---	---	---	---	---	---	---	---	---	---	---	---	---	---	main					4.57955	4.24417	4.05116	2.98365	3.02743	3.18882
TC07002398.hg.1	---	accn=NR_003580 class=lncRNA name= ref=RefGeneNoncode transcriptId=NR_003580 cpcScore=6.7831300 cnci=-0.1892643 | accn=NR_002206 class=lncRNA name= ref=RefGeneNoncode transcriptId=NR_002206 cpcScore=6.7659200 cnci=-0.1811459 | accn=NULL class=lincRNA name=Human lincRNA ref=Scripture Reconstruction LincRNAs By Luo transcriptId=linc_luo_1315 cpcScore=-1.2965500 cnci=-0.2815766	noncoding	< 1e-07	< 1e-07	316.47	723.04	0.44	down	---	n406149	NONCODE	accn=NR_003580 class=lncRNA name= ref=RefGeneNoncode transcriptId=NR_003580 cpcScore=6.7831300 cnci=-0.1892643 // accn=NR_002206 class=lncRNA name= ref=RefGeneNoncode transcriptId=NR_002206 cpcScore=6.7659200 cnci=-0.1811459 // accn=NULL class=lincRNA name=Human lincRNA ref=Scripture Reconstruction LincRNAs By Luo transcriptId=linc_luo_1315 cpcScore=-1.2965500 cnci=-0.2815766	chr7	+	72569012	72621336	---	---	---	---	---	---	---	---	---	---	---	---	---	---	main					9.45433	9.50254	9.49793	8.29832	8.29992	8.30761
TC0X001995.hg.1	---	accn=NR_037859 class=lncRNA name= ref=RefGeneNoncode transcriptId=NR_037859 cpcScore=2.8918500 cnci=-0.1972995	noncoding	< 1e-07	< 1e-07	18.48	41.64	0.44	down	---	n410608	NONCODE	accn=NR_037859 class=lncRNA name= ref=RefGeneNoncode transcriptId=NR_037859 cpcScore=2.8918500 cnci=-0.1972995	chrX	-	15363713	15509432	---	---	---	---	---	---	---	---	---	---	---	---	---	---	main		FIGF PIR		BMX	5.32979	5.34977	5.42082	4.19858	4.22344	4.18924
TC07003028.hg.1	---	accn=NULL class=lincRNA name=Human lincRNA ref=Scripture Reconstruction LincRNAs By Luo transcriptId=linc_luo_1329 cpcScore=-1.3476600 cnci=-0.4841303	noncoding	< 1e-07	< 1e-07	284.57	647.86	0.44	down	---	n345780	NONCODE	accn=NULL class=lincRNA name=Human lincRNA ref=Scripture Reconstruction LincRNAs By Luo transcriptId=linc_luo_1329 cpcScore=-1.3476600 cnci=-0.4841303	chr7	-	74607898	74616892	---	---	---	---	---	---	---	---	---	---	---	---	---	---	main				GTF2IRD2B	9.27625	9.37748	9.32586	8.14823	8.12604	8.17179
TC05003061.hg.1	---	accn=Z70702 class=mRNAlike lncRNA name=NULL ref=H-invitational v7.5 transcriptId=HIT000327953_05 cpcScore=-1.2209200 cnci=-0.3070620	noncoding	1.3e-06	8.61e-05	25.49	57.5	0.44	down	---	n336702	NONCODE	accn=Z70702 class=mRNAlike lncRNA name=NULL ref=H-invitational v7.5 transcriptId=HIT000327953_05 cpcScore=-1.2209200 cnci=-0.3070620	chr5	-	70525720	70525924	---	---	---	---	---	---	---	---	---	---	---	---	---	---	main					6.02497	5.64595	5.8265	4.71546	4.67187	4.6158
TC05003149.hg.1	---	accn=NR_028080 class=lncRNA name= ref=RefGeneNoncode transcriptId=NR_028080 cpcScore=5.8337600 cnci=-0.3612266	noncoding	2e-07	2.44e-05	35.78	81.92	0.44	down	---	n408132	NONCODE	accn=NR_028080 class=lncRNA name= ref=RefGeneNoncode transcriptId=NR_028080 cpcScore=5.8337600 cnci=-0.3612266	chr5	-	92953431	93447404	---	---	---	---	---	---	---	---	---	---	---	---	---	---	main		POU5F2			6.23391	6.37644	6.41925	5.23835	5.16654	5.06681
TC12003078.hg.1	---	accn=NR_038118 class=lncRNA name= ref=RefGeneNoncode transcriptId=NR_038118 cpcScore=1.9842500 cnci=-0.1823871	noncoding	3e-07	3.19e-05	181.7	414.19	0.44	down	---	n410717	NONCODE	accn=NR_038118 class=lncRNA name= ref=RefGeneNoncode transcriptId=NR_038118 cpcScore=1.9842500 cnci=-0.1823871	chr12	-	109991521	110011358	---	---	---	---	---	---	---	---	---	---	---	---	---	---	main		MMAB		MVK	8.69662	8.66605	8.68079	7.529	7.35898	7.61636
TC11002792.hg.1	---	accn=AK058009 class=mRNAlike lncRNA name=Human lncRNA ref=JounralRNA transcriptId=3538 cpcScore=-0.5693150 cnci=-0.2265197	noncoding	0.000355	0.00436	20.57	47.08	0.44	down	---	n341072	NONCODE	accn=AK058009 class=mRNAlike lncRNA name=Human lncRNA ref=JounralRNA transcriptId=3538 cpcScore=-0.5693150 cnci=-0.2265197	chr11	+	76498677	76500442	---	---	---	---	---	---	---	---	---	---	---	---	---	---	main		TSKU			5.93577	5.14667	5.54999	4.67438	4.23228	4.16869
TC20001072.hg.1	---	accn=BC069037 class=mRNAlike lncRNA name=Human lncRNA ref=JounralRNA transcriptId=2002 cpcScore=2.4987900 cnci=-0.1563462 | linc-PRNP chr20:+:4173736-4176599	noncoding	5.7e-06	0.000229	31.23	70.25	0.44	down	---	n339560	NONCODE	accn=BC069037 class=mRNAlike lncRNA name=Human lncRNA ref=JounralRNA transcriptId=2002 cpcScore=2.4987900 cnci=-0.1563462 // linc-PRNP chr20:+:4173736-4176599	chr20	+	4173737	4176600	---	---	---	---	---	---	---	---	---	---	---	---	---	---	main	SMOX 5343bp;				6.33121	5.96313	6.07014	4.81825	5.13809	4.92629
TC09002468.hg.1	---	accn=Z70768 class=mRNAlike lncRNA name=NULL ref=H-invitational v7.5 transcriptId=HIT000327978 cpcScore=1.6452700 cnci=-0.3204227	noncoding	2.1e-06	0.000118	892.19	1965.14	0.45	down	---	n336719	NONCODE	accn=Z70768 class=mRNAlike lncRNA name=NULL ref=H-invitational v7.5 transcriptId=HIT000327978 cpcScore=1.6452700 cnci=-0.3204227	chr9	-	35060830	35061607	---	---	---	---	---	---	---	---	---	---	---	---	---	---	main		VCP			10.9863	10.9052	10.8908	9.62455	10.0099	9.75725
TC11003389.hg.1	---	accn=NULL class=lncRNA name= ref=UCSCGeneNoncode transcriptId=uc001pye.1 cpcScore=-1.0979600 cnci=-0.3704934	noncoding	2.32e-05	0.000603	19.79	44.45	0.45	down	---	n381789	NONCODE	accn=NULL class=lncRNA name= ref=UCSCGeneNoncode transcriptId=uc001pye.1 cpcScore=-1.0979600 cnci=-0.3704934	chr11	-	121966608	121969061	---	---	---	---	---	---	---	---	---	---	---	---	---	---	main					5.60939	5.11873	5.65562	4.30507	4.33809	4.26423
TC10002962.hg.1	LOC643650	uncharacterized LOC643650	noncoding	< 1e-07	< 1e-07	87.25	187.65	0.46	down	10q11.22 // 10q11.22	NR_033957	RefSeq	Homo sapiens uncharacterized LOC643650 (LOC643650), non-coding RNA. // cdna:known chromosome:GRCh37:10:47151363:47151848:-1 gene:ENSG00000179251 gene_biotype:protein_coding transcript_biotype:protein_coding // havana:lincRNA chromosome:GRCh37:10:47096454:47099716:-1 gene:ENSG00000223477 gene_biotype:lincRNA transcript_biotype:lincRNA // cdna:known chromosome:GRCh37:10:47011753:47174018:-1 gene:EN…	chr10	-	47011753	47174122	---	---	---	---	---	---	---	---	---	---	---	---	---	---	main	FAM25C 3082bp;	ANXA8L1		PPYR1	7.56308	7.56184	7.49189	6.46352	6.45365	6.41227
TC01003062.hg.1	---	cdna:known chromosome:GRCh37:1:142620645:142714605:-1 gene:ENSG00000203849 gene_biotype:processed_transcript transcript_biotype:processed_transcript | cdna:all chromosome:VEGA50:1:142620645:142714605:-1 Gene:OTTHUMG00000013382	noncoding	1e-07	1.48e-05	12.4	26.93	0.46	down	---	ENST00000369381	ENSEMBL	cdna:known chromosome:GRCh37:1:142620645:142714605:-1 gene:ENSG00000203849 gene_biotype:processed_transcript transcript_biotype:processed_transcript // --- // cdna:all chromosome:VEGA50:1:142620645:142714605:-1 Gene:OTTHUMG00000013382	chr1	-	142620645	142714605	---	---	---	---	---	---	---	---	---	---	---	---	---	---	main					4.75639	4.68058	4.77674	3.66568	3.57159	3.64837
TC17002817.hg.1	---	accn=BX537550 class=mRNAlike lncRNA name=Human lncRNA ref=JounralRNA transcriptId=3381 cpcScore=1.8330300 cnci=-0.1877632	noncoding	1e-07	1.48e-05	45.41	98.99	0.46	down	---	n340916	NONCODE	accn=BX537550 class=mRNAlike lncRNA name=Human lncRNA ref=JounralRNA transcriptId=3381 cpcScore=1.8330300 cnci=-0.1877632	chr17	-	78440635	78448592	---	---	---	---	---	---	---	---	---	---	---	---	---	---	main		NPTX1			6.56044	6.7	6.58821	5.54881	5.45977	5.49456
TC05002354.hg.1	---	accn=NULL class=lncRNA name= ref=EnsemblNoncode transcriptId=ENST00000451894 cpcScore=-1.0106400 cnci=-0.1611117 | accn=NULL class=lncRNA name= ref=EnsemblNoncode transcriptId=ENST00000505541 cpcScore=-0.8478120 cnci=-0.1684408 | accn=NULL class=lncRNA name= ref=EnsemblNoncode transcriptId=ENST00000399543 cpcScore=1.0132700 cnci=-0.1818186 | accn=NULL class=lncRNA name= ref=EnsemblNoncode transcr…	noncoding	1e-07	1.48e-05	70.39	152.4	0.46	down	---	n378915	NONCODE	accn=NULL class=lncRNA name= ref=EnsemblNoncode transcriptId=ENST00000451894 cpcScore=-1.0106400 cnci=-0.1611117 // accn=NULL class=lncRNA name= ref=EnsemblNoncode transcriptId=ENST00000505541 cpcScore=-0.8478120 cnci=-0.1684408 // accn=NULL class=lncRNA name= ref=EnsemblNoncode transcriptId=ENST00000399543 cpcScore=1.0132700 cnci=-0.1818186 // accn=NULL class=lncRNA name= ref=EnsemblNoncode tran…	chr5	+	43041677	43045492	---	---	---	---	---	---	---	---	---	---	---	---	---	---	main				ANXA2R	7.25576	7.16811	7.29236	6.14033	6.06949	6.19012
TC21000747.hg.1	---	accn=AL355711 class=mRNAlike lncRNA name=Human lncRNA ref=JounralRNA transcriptId=1967 cpcScore=-0.9752060 cnci=-0.1971431	noncoding	2.87e-05	0.000706	24.95	53.68	0.46	down	---	n339526	NONCODE	accn=AL355711 class=mRNAlike lncRNA name=Human lncRNA ref=JounralRNA transcriptId=1967 cpcScore=-0.9752060 cnci=-0.1971431	chr21	+	43719104	43720919	---	---	---	---	---	---	---	---	---	---	---	---	---	---	main		ABCG1			6.00959	5.46564	5.72466	4.53295	4.62138	4.75746
TC05000307.hg.1	---	cdna:known chromosome:GRCh37:5:68902926:68919876:1 gene:ENSG00000248477 gene_biotype:pseudogene transcript_biotype:processed_transcript	noncoding	2.9e-06	0.000147	15.74	34.17	0.46	down	---	ENST00000510264	ENSEMBL	cdna:known chromosome:GRCh37:5:68902926:68919876:1 gene:ENSG00000248477 gene_biotype:pseudogene transcript_biotype:processed_transcript // --- // ---	chr5	+	68902926	68919876	---	---	---	---	---	---	---	---	---	---	---	---	---	---	main					5.10506	4.87691	5.26258	3.96323	3.95869	3.99506
TC17002222.hg.1	---	accn=NR_028582 class=lncRNA name= ref=RefGeneNoncode transcriptId=NR_028582 cpcScore=4.1903500 cnci=-0.1223506 | accn=NR_028581 class=lncRNA name= ref=RefGeneNoncode transcriptId=NR_028581 cpcScore=3.7075400 cnci=-0.1383248	noncoding	4.6e-06	0.000199	100.04	219.47	0.46	down	---	n408304	NONCODE	accn=NR_028582 class=lncRNA name= ref=RefGeneNoncode transcriptId=NR_028582 cpcScore=4.1903500 cnci=-0.1223506 // accn=NR_028581 class=lncRNA name= ref=RefGeneNoncode transcriptId=NR_028581 cpcScore=3.7075400 cnci=-0.1383248	chr17	+	42148098	42153712	---	---	---	---	---	---	---	---	---	---	---	---	---	---	main		G6PC3			7.67265	7.7464	7.87553	6.4989	6.57779	6.84452
TC01005323.hg.1	---	accn=NULL class=mRNAlike lncRNA name=vega lncRNA ref=GENCODE transcriptId=OTTHUMT00000091258 cpcScore=-0.7984970 cnci=-0.1666081	noncoding	5.6e-06	0.000227	26.87	57.98	0.46	down	---	n326674	NONCODE	accn=NULL class=mRNAlike lncRNA name=vega lncRNA ref=GENCODE transcriptId=OTTHUMT00000091258 cpcScore=-0.7984970 cnci=-0.1666081	chr1	-	23748217	23749993	---	---	---	---	---	---	---	---	---	---	---	---	---	---	main	ASAP3 359bp;	TCEA3			6.03634	5.62807	5.86877	4.68716	4.6962	4.84867
TC0X000086.hg.1	---	havana:sense_intronic chromosome:GRCh37:X:17546558:17605281:1 gene:ENSG00000235834 gene_biotype:sense_intronic transcript_biotype:sense_intronic | cdna:all chromosome:VEGA50:X:17546558:17605281:1 Gene:OTTHUMG00000021202	noncoding	6e-06	0.000238	20.11	43.54	0.46	down	---	ENST00000433228	ENSEMBL	havana:sense_intronic chromosome:GRCh37:X:17546558:17605281:1 gene:ENSG00000235834 gene_biotype:sense_intronic transcript_biotype:sense_intronic // cdna:all chromosome:VEGA50:X:17546558:17605281:1 Gene:OTTHUMG00000021202	chrX	+	17546558	17605281	---	---	---	---	---	---	---	---	---	---	---	---	---	---	main		NHS			5.54562	5.18523	5.56327	4.28529	4.4222	4.27058
TC07002503.hg.1	---	accn=NR_026879 class=lncRNA name= ref=RefGeneNoncode transcriptId=NR_026879 cpcScore=5.8576700 cnci=-0.2572914	noncoding	7.9e-06	0.000285	23.52	51.23	0.46	down	---	n407424	NONCODE	accn=NR_026879 class=lncRNA name= ref=RefGeneNoncode transcriptId=NR_026879 cpcScore=5.8576700 cnci=-0.2572914	chr7	+	102389399	102449672	---	---	---	---	---	---	---	---	---	---	---	---	---	---	main		FAM185A			5.554	5.5781	5.86587	4.71652	4.54641	4.39311
TC06003704.hg.1	---	accn=BC040303 class=mRNAlike lncRNA name=Human lncRNA ref=JounralRNA transcriptId=4378 cpcScore=-1.1588000 cnci=-0.2313280	noncoding	0.0009317	0.00903	7.52	16.44	0.46	down	---	n341898	NONCODE	accn=BC040303 class=mRNAlike lncRNA name=Human lncRNA ref=JounralRNA transcriptId=4378 cpcScore=-1.1588000 cnci=-0.2313280	chr6	-	64280910	64282308	---	---	---	---	---	---	---	---	---	---	---	---	---	---	main				PTP4A1	4.01117	3.71166	4.35475	3.09548	2.44993	3.17456
TC01005759.hg.1	---	linc-FCGR1B-9 chr1:-:143118703-143194342 | linc-FCGR1B-9 chr1:-:143183875-143194239 | linc-FCGR1B-9 chr1:-:143186761-143196803 | linc-FCGR1B-9 chr1:-:143188508-143195834 | linc-FCGR1B-9 chr1:-:143188794-143196803 | linc-FCGR1B-9 chr1:-:143189433-143211070 | linc-FCGR1B-9 chr1:-:143193901-143196803 | linc-FCGR1B-9 chr1:-:143194310-143195990	noncoding	< 1e-07	< 1e-07	13.55	28.56	0.47	down	---	TCONS_l2_00002628-XLOC_l2_001088	Broad TUCP	linc-FCGR1B-9 chr1:-:143118703-143194342 // linc-FCGR1B-9 chr1:-:143183875-143194239 // linc-FCGR1B-9 chr1:-:143186761-143196803 // linc-FCGR1B-9 chr1:-:143188508-143195834 // linc-FCGR1B-9 chr1:-:143188794-143196803 // linc-FCGR1B-9 chr1:-:143189433-143211070 // linc-FCGR1B-9 chr1:-:143193901-143196803 // linc-FCGR1B-9 chr1:-:143194310-143195990	chr1	-	143118704	143211070	---	---	---	---	---	---	---	---	---	---	---	---	---	---	main		LOC100289026			4.78242	4.88162	4.80526	3.76089	3.78137	3.72656
TC05000195.hg.1	LOC153684	uncharacterized LOC153684	noncoding	1e-07	1.48e-05	79.78	169.43	0.47	down	5p12 // 5p12	NR_015447	RefSeq	Homo sapiens uncharacterized LOC153684 (LOC153684), non-coding RNA. // ensembl_havana_lincrna:lincRNA chromosome:GRCh37:5:43041677:43045366:1 gene:ENSG00000215068 gene_biotype:lincRNA transcript_biotype:processed_transcript // --- // --- // cdna:all chromosome:VEGA50:5:43041677:43045366:1 Gene:OTTHUMG00000131146 // cdna:all chromosome:VEGA50:5:43042195:43045492:1 Gene:OTTHUMG00000131146 // cdna:a…	chr5	+	43041677	43045492	---	---	---	---	---	---	---	---	---	---	---	---	---	---	main				ANXA2R	7.46924	7.32566	7.37961	6.29762	6.26873	6.37564
TC07003190.hg.1	---	accn=BX537891 class=mRNAlike lncRNA name=Human lncRNA ref=JounralRNA transcriptId=3805 cpcScore=3.3123800 cnci=-0.2442902	noncoding	1.15e-05	0.00037	13.25	28.03	0.47	down	---	n341336	NONCODE	accn=BX537891 class=mRNAlike lncRNA name=Human lncRNA ref=JounralRNA transcriptId=3805 cpcScore=3.3123800 cnci=-0.2442902	chr7	-	137665746	137668441	---	---	---	---	---	---	---	---	---	---	---	---	---	---	main		CREB3L2			4.88858	4.57585	4.92325	3.81868	3.55798	3.79503
TC22000156.hg.1	---	cdna:known chromosome:GRCh37:22:25108259:25108489:1 gene:ENSG00000182351 gene_biotype:pseudogene transcript_biotype:retrotransposed	noncoding	1.3e-06	8.61e-05	115.5	243.59	0.47	down	---	ENST00000330974	ENSEMBL	cdna:known chromosome:GRCh37:22:25108259:25108489:1 gene:ENSG00000182351 gene_biotype:pseudogene transcript_biotype:retrotransposed	chr22	+	25108259	25108489	---	---	---	---	---	---	---	---	---	---	---	---	---	---	main					7.77796	7.96609	8.0018	6.92817	6.74311	6.87198
TC01004399.hg.1	---	accn=BX640776 class=mRNAlike lncRNA name=Human lncRNA ref=JounralRNA transcriptId=346 cpcScore=-1.2049300 cnci=-0.3170792	noncoding	2e-07	2.44e-05	22.63	47.85	0.47	down	---	n337961	NONCODE	accn=BX640776 class=mRNAlike lncRNA name=Human lncRNA ref=JounralRNA transcriptId=346 cpcScore=-1.2049300 cnci=-0.3170792	chr1	+	55531371	55534931	---	---	---	---	---	---	---	---	---	---	---	---	---	---	main	PCSK9 845bp;			USP24	5.51961	5.52537	5.65709	4.48219	4.44268	4.56376
TC01004530.hg.1	---	accn=BX538286 class=mRNAlike lncRNA name=NULL ref=H-invitational v7.5 transcriptId=HIT000055068 cpcScore=7.8641900 cnci=-0.3909939	noncoding	2.15e-05	0.000572	41.37	88.29	0.47	down	---	n332620	NONCODE	accn=BX538286 class=mRNAlike lncRNA name=NULL ref=H-invitational v7.5 transcriptId=HIT000055068 cpcScore=7.8641900 cnci=-0.3909939	chr1	+	93671113	93712458	---	---	---	---	---	---	---	---	---	---	---	---	---	---	main		CCDC18			6.20522	6.54178	6.60644	5.43239	5.19724	5.46988
TC10002092.hg.1	---	accn=M73837 class=mRNAlike lncRNA name=Human lncRNA ref=JounralRNA transcriptId=2497 cpcScore=3.9126000 cnci=-0.1120162	noncoding	3e-07	3.19e-05	391.1	828.74	0.47	down	---	n340042	NONCODE	accn=M73837 class=mRNAlike lncRNA name=Human lncRNA ref=JounralRNA transcriptId=2497 cpcScore=3.9126000 cnci=-0.1120162	chr10	+	63816933	63850862	---	---	---	---	---	---	---	---	---	---	---	---	---	---	main		ARID5B			9.62517	9.69822	9.72191	8.73591	8.53051	8.55586
TC07002644.hg.1	---	accn=NR_040003 class=lncRNA name= ref=RefGeneNoncode transcriptId=NR_040003 cpcScore=2.6910800 cnci=-0.2623526	noncoding	5e-06	0.000212	97.27	205.24	0.47	down	---	n411534	NONCODE	accn=NR_040003 class=lncRNA name= ref=RefGeneNoncode transcriptId=NR_040003 cpcScore=2.6910800 cnci=-0.2623526	chr7	+	142982040	142985141	---	---	---	---	---	---	---	---	---	---	---	---	---	---	main		TMEM139	CASP2 167bp;		7.68511	7.65162	7.66786	6.61323	6.39069	6.79579
TC01004367.hg.1	---	linc-SLC5A9-4 chr1:+:48226248-48231744	noncoding	5.4e-06	0.000223	23.36	49.94	0.47	down	---	TCONS_00000932-XLOC_000179	Rinn lincRNAs	linc-SLC5A9-4 chr1:+:48226248-48231744	chr1	+	48226249	48231744	---	---	---	---	---	---	---	---	---	---	---	---	---	---	main				TRABD2B	5.57818	5.6211	5.68828	4.61512	4.31482	4.69654
TC04002890.hg.1	---	accn=EF139845 class=mRNAlike lncRNA name=NULL ref=H-invitational v7.5 transcriptId=HIT000394904 cpcScore=1.1616700 cnci=-0.2153239	noncoding	9e-07	6.77e-05	75.13	159.79	0.47	down	---	n337481	NONCODE	accn=EF139845 class=mRNAlike lncRNA name=NULL ref=H-invitational v7.5 transcriptId=HIT000394904 cpcScore=1.1616700 cnci=-0.2153239	chr4	-	187510227	187516954	---	---	---	---	---	---	---	---	---	---	---	---	---	---	main		FAT1			7.44045	7.14823	7.3324	6.23122	6.17198	6.27883
TC19002540.hg.1	---	accn=NR_027763 class=lncRNA name= ref=RefGeneNoncode transcriptId=NR_027763 cpcScore=15.0881000 cnci=-0.1161629	noncoding	1e-07	1.48e-05	169.78	352.36	0.48	down	---	n408008	NONCODE	accn=NR_027763 class=lncRNA name= ref=RefGeneNoncode transcriptId=NR_027763 cpcScore=15.0881000 cnci=-0.1161629	chr19	-	49471382	49496610	---	---	---	---	---	---	---	---	---	---	---	---	---	---	main		GYS1			8.41581	8.46353	8.46434	7.39559	7.33561	7.47942
TC12002356.hg.1	---	accn=NULL class=lincRNA name=Human lincRNA ref=Scripture Reconstruction LincRNAs By Luo transcriptId=linc_luo_727 cpcScore=-1.2672200 cnci=-0.3763884	noncoding	1.25e-05	0.000392	8.67	18.2	0.48	down	---	n345178	NONCODE	accn=NULL class=lincRNA name=Human lincRNA ref=Scripture Reconstruction LincRNAs By Luo transcriptId=linc_luo_727 cpcScore=-1.2672200 cnci=-0.3763884	chr12	+	50691304	50692152	---	---	---	---	---	---	---	---	---	---	---	---	---	---	main					4.31872	3.94021	4.25921	2.99615	3.0898	3.2522
TC03003035.hg.1	---	accn=AK124247 class=mRNAlike lncRNA name=Human lncRNA ref=JounralRNA transcriptId=1862 cpcScore=-1.0325300 cnci=-0.3010856	noncoding	1.25e-05	0.000392	7.01	14.69	0.48	down	---	n339430	NONCODE	accn=AK124247 class=mRNAlike lncRNA name=Human lncRNA ref=JounralRNA transcriptId=1862 cpcScore=-1.0325300 cnci=-0.3010856	chr3	-	113005777	113007696	---	---	---	---	---	---	---	---	---	---	---	---	---	---	main		WDR52		BOC	3.99221	3.58835	4.00983	2.75815	2.8181	2.83953
TC05001459.hg.1	GUSBP9	glucuronidase, beta pseudogene 9	noncoding	1.3e-06	8.61e-05	76.41	159.72	0.48	down	5q13.2	NR_033968	RefSeq	Homo sapiens glucuronidase, beta pseudogene 9 (GUSBP9), non-coding RNA. // --- // --- // --- // --- // --- // ---	chr5	-	70422488	70585523	---	---	---	---	---	---	---	---	---	---	---	---	---	---	main					7.42498	7.2199	7.27437	6.10566	6.35818	6.29159
TC03002858.hg.1	---	linc-DCLK3-3 chr3:-:36933690-36937204 | linc-DCLK3-3 chr3:-:36933695-36949906 | linc-DCLK3-3 chr3:-:36937170-36940753 | linc-DCLK3-3 chr3:-:36940623-36944781 | linc-DCLK3-3 chr3:-:36949826-36986437	noncoding	1.7e-06	0.000103	20.57	43	0.48	down	---	TCONS_l2_00019221-XLOC_l2_010151	Broad TUCP	linc-DCLK3-3 chr3:-:36933690-36937204 // linc-DCLK3-3 chr3:-:36933695-36949906 // linc-DCLK3-3 chr3:-:36937170-36940753 // linc-DCLK3-3 chr3:-:36940623-36944781 // linc-DCLK3-3 chr3:-:36949826-36986437	chr3	-	36933691	36986437	---	---	---	---	---	---	---	---	---	---	---	---	---	---	main		TRANK1			5.29744	5.40877	5.53312	4.33046	4.48961	4.25546
TC03000805.hg.1	TM4SF1-AS1	TM4SF1 antisense RNA 1 (non-protein coding)	noncoding	2.69e-05	0.000674	19.77	41.3	0.48	down	--- // ---	ENST00000484046	ENSEMBL	cdna:putative chromosome:GRCh37:3:149096006:149104368:1 gene:ENSG00000240541 gene_biotype:antisense transcript_biotype:antisense // cdna:putative chromosome:GRCh37:3:149095565:149104370:1 gene:ENSG00000240541 gene_biotype:antisense transcript_biotype:antisense // cdna:all chromosome:VEGA50:3:149096006:149104368:1 Gene:OTTHUMG00000159596 // cdna:all chromosome:VEGA50:3:149095565:149104370:1 Gene:O…	chr3	+	149095565	149104370	---	---	---	---	---	---	---	---	---	---	---	---	---	---	main				TM4SF1	5.28882	5.37611	5.39989	4.07006	4.5997	4.23513
TC04002625.hg.1	---	accn=DQ459608 class=mRNAlike lncRNA name=NULL ref=H-invitational v7.5 transcriptId=HIT000343439 cpcScore=0.8545510 cnci=-0.3100911	noncoding	2.8e-06	0.000143	86.09	181.02	0.48	down	---	n337099	NONCODE	accn=DQ459608 class=mRNAlike lncRNA name=NULL ref=H-invitational v7.5 transcriptId=HIT000343439 cpcScore=0.8545510 cnci=-0.3100911	chr4	-	89052997	89061086	---	---	---	---	---	---	---	---	---	---	---	---	---	---	main		ABCG2			7.35744	7.42051	7.683	6.45406	6.37992	6.43749
TC04001886.hg.1	---	accn=AF286190 class=mRNAlike lncRNA name=NULL ref=H-invitational v7.5 transcriptId=HIT000076303 cpcScore=4.5682300 cnci=-0.0840960	noncoding	3e-07	3.19e-05	58.31	122.74	0.48	down	---	n333087	NONCODE	accn=AF286190 class=mRNAlike lncRNA name=NULL ref=H-invitational v7.5 transcriptId=HIT000076303 cpcScore=4.5682300 cnci=-0.0840960	chr4	+	7194476	7677967	---	---	---	---	---	---	---	---	---	---	---	---	---	---	main		SORCS2		PSAPL1	7.00338	6.82209	6.95396	5.95763	5.80354	5.82374
TC12000143.hg.1	---	havana:lincRNA chromosome:GRCh37:12:9399093:9410556:1 gene:ENSG00000256427 gene_biotype:lincRNA transcript_biotype:lincRNA	noncoding	4.67e-05	0.000998	6.75	14.16	0.48	down	---	ENST00000538219	ENSEMBL	havana:lincRNA chromosome:GRCh37:12:9399093:9410556:1 gene:ENSG00000256427 gene_biotype:lincRNA transcript_biotype:lincRNA	chr12	+	9399093	9410556	---	---	---	---	---	---	---	---	---	---	---	---	---	---	main					3.76897	4.04507	3.61835	2.94363	2.51605	2.79019
TC09002865.hg.1	---	accn=CR542066 class=mRNAlike lncRNA name=NULL ref=H-invitational v7.5 transcriptId=HIT000268935 cpcScore=2.5973200 cnci=-0.0156451	noncoding	5.44e-05	0.00111	33.78	70.51	0.48	down	---	n335572	NONCODE	accn=CR542066 class=mRNAlike lncRNA name=NULL ref=H-invitational v7.5 transcriptId=HIT000268935 cpcScore=2.5973200 cnci=-0.0156451	chr9	-	139889137	139890155	---	---	---	---	---	---	---	---	---	---	---	---	---	---	main		CLIC3			6.12114	6.19149	6.06763	4.73641	5.32513	5.16024
TC18000831.hg.1	---	linc-PPP4R1-9 chr18:-:10702015-10705798	noncoding	6.5e-06	0.000251	19.9	41.21	0.48	down	---	TCONS_l2_00011953-XLOC_l2_006397	Broad TUCP	linc-PPP4R1-9 chr18:-:10702015-10705798	chr18	-	10702016	10705798	---	---	---	---	---	---	---	---	---	---	---	---	---	---	main		PIEZO2			5.44702	5.31555	5.29313	4.36764	4.48991	4.07371
TC05003447.hg.1	LOC100170939	glucuronidase, beta pseudogene	noncoding	9e-07	6.77e-05	94.1	195.16	0.48	down	5q13 // 5q13.2	NR_024054	RefSeq	Homo sapiens glucuronidase, beta pseudogene (LOC100170939), non-coding RNA. // Homo sapiens glucuronidase, beta pseudogene (SMA4), non-coding RNA. // --- // --- // --- // --- // ---	chr5	-	69422505	69586004	---	---	---	---	---	---	---	---	---	---	---	---	---	---	main					7.68614	7.53773	7.56276	6.40956	6.66414	6.58273
TC10002613.hg.1	---	linc-AGAP9-1 chr10:-:48324787-48332197	noncoding	1.22e-05	0.000386	16.02	32.92	0.49	down	---	TCONS_00017974-XLOC_008809	Rinn lincRNAs	linc-AGAP9-1 chr10:-:48324787-48332197	chr10	-	48324788	48332197	---	---	---	---	---	---	---	---	---	---	---	---	---	---	main					4.96431	4.89311	5.22677	4.08128	3.83871	4.07432
TC10002919.hg.1	---	accn=NULL class=lincRNA name=Human lincRNA ref=Scripture Reconstruction LincRNAs By Luo transcriptId=linc_luo_1386 cpcScore=-1.4896900 cnci=-0.2016896 | linc-C10orf93-1 chr10:-:134824439-134825072 | linc-C10orf93-1 chr10:-:134824448-134825220 | linc-C10orf93-1 chr10:-:134824460-134825301 | linc-C10orf93-1 chr10:-:134824705-134825301 | linc-C10orf93-1 chr10:-:134824705-134825301 | linc-C10orf93-1 …	noncoding	1.6e-06	9.94e-05	103.01	208.75	0.49	down	---	n345837	NONCODE	accn=NULL class=lincRNA name=Human lincRNA ref=Scripture Reconstruction LincRNAs By Luo transcriptId=linc_luo_1386 cpcScore=-1.4896900 cnci=-0.2016896 // linc-C10orf93-1 chr10:-:134824439-134825072 // linc-C10orf93-1 chr10:-:134824448-134825220 // linc-C10orf93-1 chr10:-:134824460-134825301 // linc-C10orf93-1 chr10:-:134824705-134825301 // linc-C10orf93-1 chr10:-:134824705-134825301 // linc-C10or…	chr10	-	134824210	134825535	---	---	---	---	---	---	---	---	---	---	---	---	---	---	main					7.7638	7.60689	7.70716	6.82807	6.55106	6.66894
TC05002265.hg.1	---	accn=AK056198 class=mRNAlike lncRNA name=Human lncRNA ref=JounralRNA transcriptId=2842 cpcScore=-0.6201720 cnci=-0.2927826	noncoding	2.3e-05	0.0006	18.53	38.18	0.49	down	---	n340381	NONCODE	accn=AK056198 class=mRNAlike lncRNA name=Human lncRNA ref=JounralRNA transcriptId=2842 cpcScore=-0.6201720 cnci=-0.2927826	chr5	+	10438175	10440499	---	---	---	---	---	---	---	---	---	---	---	---	---	---	main	6-Mar 2684bp;		ROPN1L 1137bp;		5.2783	5.09441	5.35225	4.31556	4.37003	3.93885
TC08002390.hg.1	---	accn=BC062758 class=mRNAlike lncRNA name=Human lncRNA ref=JounralRNA transcriptId=4005 cpcScore=-0.6145740 cnci=-0.2818785 | linc-JPH1-6 chr8:-:76135660-76190696	noncoding	2.3e-06	0.000125	12.95	26.18	0.49	down	---	n341535	NONCODE	accn=BC062758 class=mRNAlike lncRNA name=Human lncRNA ref=JounralRNA transcriptId=4005 cpcScore=-0.6145740 cnci=-0.2818785 // linc-JPH1-6 chr8:-:76135660-76190696	chr8	-	76135641	76190696	---	---	---	---	---	---	---	---	---	---	---	---	---	---	main					4.75602	4.6766	4.65934	3.81716	3.50835	3.74563
TC11002923.hg.1	---	accn=NULL class=lncRNA name= ref=UCSCGeneNoncode transcriptId=uc001pyz.2 cpcScore=1.0360100 cnci=-0.2309206	noncoding	2.5e-06	0.000133	47.07	95.69	0.49	down	---	n381793	NONCODE	accn=NULL class=lncRNA name= ref=UCSCGeneNoncode transcriptId=uc001pyz.2 cpcScore=1.0360100 cnci=-0.2309206	chr11	+	123496111	123498473	---	---	---	---	---	---	---	---	---	---	---	---	---	---	main		GRAMD1B			6.62604	6.48485	6.59117	5.38682	5.58386	5.68753
TC17002090.hg.1	---	linc-LGALS9C-3 chr17:+:18330174-18333940 | linc-LGALS9C-3 chr17:+:18332263-18333917	noncoding	3e-07	3.19e-05	104.68	213.95	0.49	down	---	TCONS_l2_00011527-XLOC_l2_005686	Broad TUCP	linc-LGALS9C-3 chr17:+:18330174-18333940 // linc-LGALS9C-3 chr17:+:18332263-18333917	chr17	+	18330175	18333940	---	---	---	---	---	---	---	---	---	---	---	---	---	---	main					7.67019	7.76095	7.75335	6.71071	6.62019	6.78658
TC20000049.hg.1	LOC728228	uncharacterized LOC728228	noncoding	4.24e-05	0.00093	29.21	59.56	0.49	down	20p13 // 20p13	NR_033917	RefSeq	Homo sapiens uncharacterized LOC728228 (LOC728228), non-coding RNA. // cdna:putative chromosome:GRCh37:20:4173714:4176375:1 gene:ENSG00000230176 gene_biotype:antisense transcript_biotype:antisense // --- // cdna:all chromosome:VEGA50:20:4173714:4176375:1 Gene:OTTHUMG00000031776	chr20	+	4173714	4176600	---	---	---	---	---	---	---	---	---	---	---	---	---	---	main	SMOX 5320bp;				6.20357	5.74627	5.70001	4.98887	4.83166	4.77281
TC11003151.hg.1	---	accn=NR_024222 class=lncRNA name= ref=RefGeneNoncode transcriptId=NR_024222 cpcScore=3.9455000 cnci=-0.1611881	noncoding	5e-07	4.48e-05	81.69	165.16	0.49	down	---	n406706	NONCODE	accn=NR_024222 class=lncRNA name= ref=RefGeneNoncode transcriptId=NR_024222 cpcScore=3.9455000 cnci=-0.1611881	chr11	-	47593749	47600567	---	---	---	---	---	---	---	---	---	---	---	---	---	---	main		KBTBD4		NDUFS3 PTPMT1	7.28817	7.3298	7.44608	6.39873	6.27056	6.37528
TC05003445.hg.1	GUSBP3	glucuronidase, beta pseudogene 3	noncoding	7e-07	5.67e-05	65.26	134.05	0.49	down	5q13.2 // 5q13.2 // 5q13.2	NR_027386	RefSeq	Homo sapiens glucuronidase, beta pseudogene 3 (GUSBP3), non-coding RNA. // cdna:known chromosome:GRCh37:5:68935286:68975086:-1 gene:ENSG00000253203 gene_biotype:pseudogene transcript_biotype:processed_transcript // --- // --- // --- // --- // ---	chr5	-	68921201	69006272	---	---	---	---	---	---	---	---	---	---	---	---	---	---	main					7.1018	7.01396	7.04524	5.87353	6.09706	6.10191
TC18000918.hg.1	---	accn=NULL class=lincRNA name=Human lincRNA ref=Scripture Reconstruction LincRNAs By Luo transcriptId=linc_luo_908 cpcScore=-1.3531100 cnci=-0.3730342	noncoding	7.64e-05	0.00142	10.02	20.55	0.49	down	---	n345359	NONCODE	accn=NULL class=lincRNA name=Human lincRNA ref=Scripture Reconstruction LincRNAs By Luo transcriptId=linc_luo_908 cpcScore=-1.3531100 cnci=-0.3730342	chr18	-	45335336	45351353	---	---	---	---	---	---	---	---	---	---	---	---	---	---	main	SMAD2 6569bp;				4.63864	4.04307	4.3632	3.21276	3.30513	3.44296
TC05003058.hg.1	---	accn=NULL class=lncRNA name= ref=UCSCGeneNoncode transcriptId=uc011crx.1 cpcScore=2.0056900 cnci=-0.2148258 | linc-GTF2H2-1 chr5:-:70422488-70585523 | linc-GTF2H2-1 chr5:-:70423727-70510559 | linc-GTF2H2-1 chr5:-:70435442-70498732 | linc-GTF2H2-1 chr5:-:70492973-70493608 | linc-GTF2H2-1 chr5:-:70493376-70555122 | linc-GTF2H2-1 chr5:-:70500092-70516131 | linc-GTF2H2-1 chr5:-:70500141-70585602 | li…	noncoding	1e-06	7.3e-05	61.61	122.89	0.5	down	---	n387357	NONCODE	accn=NULL class=lncRNA name= ref=UCSCGeneNoncode transcriptId=uc011crx.1 cpcScore=2.0056900 cnci=-0.2148258 // linc-GTF2H2-1 chr5:-:70422488-70585523 // linc-GTF2H2-1 chr5:-:70423727-70510559 // linc-GTF2H2-1 chr5:-:70435442-70498732 // linc-GTF2H2-1 chr5:-:70492973-70493608 // linc-GTF2H2-1 chr5:-:70493376-70555122 // linc-GTF2H2-1 chr5:-:70500092-70516131 // linc-GTF2H2-1 chr5:-:70500141-705856…	chr5	-	70422489	70585602	---	---	---	---	---	---	---	---	---	---	---	---	---	---	main					7.04683	6.82091	6.91679	5.83962	6.01071	5.9732
TC03002857.hg.1	---	linc-DCLK3-2 chr3:-:36905808-36931593	noncoding	1.15e-05	0.00037	12.57	25.03	0.5	down	---	TCONS_l2_00019220-XLOC_l2_010150	Broad TUCP	linc-DCLK3-2 chr3:-:36905808-36931593	chr3	-	36905809	36931593	---	---	---	---	---	---	---	---	---	---	---	---	---	---	main		TRANK1			4.61536	4.50207	4.78111	3.66023	3.81388	3.46832
TC17001677.hg.1	---	cdna:known chromosome:GRCh37:17:48178068:48179284:-1 gene:ENSG00000250282 gene_biotype:antisense transcript_biotype:antisense | cdna:all chromosome:VEGA50:17:48178068:48179284:-1 Gene:OTTHUMG00000161991	noncoding	1.26e-05	0.000393	21.33	42.3	0.5	down	---	ENST00000511361	ENSEMBL	cdna:known chromosome:GRCh37:17:48178068:48179284:-1 gene:ENSG00000250282 gene_biotype:antisense transcript_biotype:antisense // cdna:all chromosome:VEGA50:17:48178068:48179284:-1 Gene:OTTHUMG00000161991	chr17	-	48178068	48179284	---	---	---	---	---	---	---	---	---	---	---	---	---	---	main	SAMD14 8120bp;			PDK2	5.24491	5.51044	5.41345	4.61221	4.30103	4.31952
TC12002728.hg.1	---	accn=NR_026581 class=lncRNA name= ref=RefGeneNoncode transcriptId=NR_026581 cpcScore=3.8729800 cnci=-0.1473580	noncoding	1.3e-06	8.61e-05	386.56	774.69	0.5	down	---	n407163	NONCODE	accn=NR_026581 class=lncRNA name= ref=RefGeneNoncode transcriptId=NR_026581 cpcScore=3.8729800 cnci=-0.1473580	chr12	-	6857158	6862636	---	---	---	---	---	---	---	---	---	---	---	---	---	---	main		MLF2			9.52264	9.61768	9.6131	8.60595	8.45803	8.70779
TC15002510.hg.1	---	accn=BC017846 class=mRNAlike lncRNA name=NULL ref=H-invitational v7.5 transcriptId=HIT000089426 cpcScore=1.1718100 cnci=-0.2874083	noncoding	1.5e-06	9.48e-05	155.69	310.8	0.5	down	---	n333440	NONCODE	accn=BC017846 class=mRNAlike lncRNA name=NULL ref=H-invitational v7.5 transcriptId=HIT000089426 cpcScore=1.1718100 cnci=-0.2874083	chr15	-	43784471	43785319	---	---	---	---	---	---	---	---	---	---	---	---	---	---	main		TP53BP1			8.22341	8.31528	8.26178	7.26552	7.15164	7.41859
TC05003452.hg.1	---	accn=NULL class=lncRNA name= ref=UCSCGeneNoncode transcriptId=uc003jxc.3 cpcScore=1.9889500 cnci=-0.2455352 | accn=NULL class=lncRNA name= ref=UCSCGeneNoncode transcriptId=uc010ixm.1 cpcScore=0.4846020 cnci=-0.1789981 | accn=NULL class=lncRNA name= ref=UCSCGeneNoncode transcriptId=uc010ixn.2 cpcScore=1.6104600 cnci=-0.2243688 | accn=NULL class=lncRNA name= ref=UCSCGeneNoncode transcriptId=uc003jx…	noncoding	1.6e-06	9.94e-05	82.31	165.13	0.5	down	---	n384657	NONCODE	accn=NULL class=lncRNA name= ref=UCSCGeneNoncode transcriptId=uc003jxc.3 cpcScore=1.9889500 cnci=-0.2455352 // accn=NULL class=lncRNA name= ref=UCSCGeneNoncode transcriptId=uc010ixm.1 cpcScore=0.4846020 cnci=-0.1789981 // accn=NULL class=lncRNA name= ref=UCSCGeneNoncode transcriptId=uc010ixn.2 cpcScore=1.6104600 cnci=-0.2243688 // accn=NULL class=lncRNA name= ref=UCSCGeneNoncode transcriptId=uc00…	chr5	-	68921203	69006272	---	---	---	---	---	---	---	---	---	---	---	---	---	---	main					7.44271	7.23738	7.38334	6.22866	6.44789	6.4005
TC04001986.hg.1	---	accn=NR_033290 class=lncRNA name= ref=RefGeneNoncode transcriptId=NR_033290 cpcScore=4.8885600 cnci=-0.2154990	noncoding	1.6e-06	9.94e-05	153.34	309.28	0.5	down	---	n409153	NONCODE	accn=NR_033290 class=lncRNA name= ref=RefGeneNoncode transcriptId=NR_033290 cpcScore=4.8885600 cnci=-0.2154990	chr4	+	38869354	38947365	---	---	---	---	---	---	---	---	---	---	---	---	---	---	main		FAM114A1			8.22242	8.25183	8.30501	7.1005	7.39853	7.2709
TC07002421.hg.1	---	linc-CCDC146-3 chr7:+:76264151-76264572	noncoding	0.0001936	0.00278	31.95	63.31	0.5	down	---	TCONS_00014163-XLOC_006150	Rinn lincRNAs	linc-CCDC146-3 chr7:+:76264151-76264572	chr7	+	76264152	76264572	---	---	---	---	---	---	---	---	---	---	---	---	---	---	main		UPK3B			6.34502	5.7803	5.78892	4.94108	5.18001	4.86062
TC15002306.hg.1	---	accn=AL109711 class=mRNAlike lncRNA name=Human lncRNA ref=JounralRNA transcriptId=454 cpcScore=-1.2823900 cnci=-0.4070479	noncoding	2.13e-05	0.000569	13.38	26.99	0.5	down	---	n338067	NONCODE	accn=AL109711 class=mRNAlike lncRNA name=Human lncRNA ref=JounralRNA transcriptId=454 cpcScore=-1.2823900 cnci=-0.4070479	chr15	+	79198469	79199151	---	---	---	---	---	---	---	---	---	---	---	---	---	---	main	MORF4L1 7994bp;				4.94587	4.57697	4.70122	3.59841	3.94207	3.67272
TC11002725.hg.1	---	accn=NR_040008 class=lncRNA name= ref=RefGeneNoncode transcriptId=NR_040008 cpcScore=12.9240000 cnci=-0.1036682	noncoding	3e-07	3.19e-05	138.94	277.1	0.5	down	---	n411539	NONCODE	accn=NR_040008 class=lncRNA name= ref=RefGeneNoncode transcriptId=NR_040008 cpcScore=12.9240000 cnci=-0.1036682	chr11	+	64949304	64979477	---	---	---	---	---	---	---	---	---	---	---	---	---	---	main	SPDYC 8589bp;	CAPN1	SLC22A20 1834bp;		8.10511	8.07161	8.12714	7.0528	7.07022	7.21988
TC03003281.hg.1	---	linc-ATP13A4-8 chr3:-:194006426-194023812 | linc-ATP13A4-8 chr3:-:194014253-194030493 | linc-ATP13A4-8 chr3:-:194017423-194030593 | linc-ATP13A4-8 chr3:-:194018987-194030589 | linc-ATP13A4-8 chr3:-:194018990-194030593 | linc-ATP13A4-8 chr3:-:194018994-194030578 | linc-ATP13A4-8 chr3:-:194019234-194023820 | linc-ATP13A4-8 chr3:-:194019282-194023812 | linc-ATP13A4-8 chr3:-:194021489-194023848	noncoding	3e-07	3.19e-05	32.61	64.85	0.5	down	---	TCONS_00006754-XLOC_003385	Rinn lincRNAs	linc-ATP13A4-8 chr3:-:194006426-194023812 // linc-ATP13A4-8 chr3:-:194014253-194030493 // linc-ATP13A4-8 chr3:-:194017423-194030593 // linc-ATP13A4-8 chr3:-:194018987-194030589 // linc-ATP13A4-8 chr3:-:194018990-194030593 // linc-ATP13A4-8 chr3:-:194018994-194030578 // linc-ATP13A4-8 chr3:-:194019234-194023820 // linc-ATP13A4-8 chr3:-:194019282-194023812 // linc-ATP13A4-8 chr3:-:194021489-1940238…	chr3	-	194006427	194030593	---	---	---	---	---	---	---	---	---	---	---	---	---	---	main					5.98794	5.93714	6.0932	5.06952	5.05643	4.94433
TC01006115.hg.1	---	accn=NULL class=mRNAlike lncRNA name=vega lncRNA ref=GENCODE transcriptId=OTTHUMT00000098811 cpcScore=-1.4131900 cnci=-0.3883949	noncoding	5.67e-05	0.00115	5.39	10.78	0.5	down	---	n326231	NONCODE	accn=NULL class=mRNAlike lncRNA name=vega lncRNA ref=GENCODE transcriptId=OTTHUMT00000098811 cpcScore=-1.4131900 cnci=-0.3883949	chr1	-	217675117	217682607	---	---	---	---	---	---	---	---	---	---	---	---	---	---	main		GPATCH2			3.17696	3.4849	3.5897	2.30381	2.35057	2.62225
TC19002300.hg.1	---	accn=S78080 class=mRNAlike lncRNA name=NULL ref=H-invitational v7.5 transcriptId=HIT000216774 cpcScore=1.8381700 cnci=-0.0127374	noncoding	7e-07	5.67e-05	279.78	562.5	0.5	down	---	n334377	NONCODE	accn=S78080 class=mRNAlike lncRNA name=NULL ref=H-invitational v7.5 transcriptId=HIT000216774 cpcScore=1.8381700 cnci=-0.0127374	chr19	-	5212350	5214479	---	---	---	---	---	---	---	---	---	---	---	---	---	---	main		PTPRS			9.14846	9.12467	9.09497	7.98492	8.15816	8.22952
TC05002912.hg.1	---	accn=NULL class=lncRNA name= ref=EnsemblNoncode transcriptId=ENST00000399760 cpcScore=-1.0370700 cnci=-0.2321707 | accn=NULL class=lncRNA name= ref=EnsemblNoncode transcriptId=ENST00000538380 cpcScore=1.3568200 cnci=-0.2468809 | linc-MYO10-1 chr5:-:17130136-17217531 | linc-MYO10-1 chr5:-:17141200-17217476 | linc-MYO10-1 chr5:-:17182491-17217519	noncoding	7.5e-06	0.000277	19.04	38.03	0.5	down	---	n377768	NONCODE	accn=NULL class=lncRNA name= ref=EnsemblNoncode transcriptId=ENST00000399760 cpcScore=-1.0370700 cnci=-0.2321707 // accn=NULL class=lncRNA name= ref=EnsemblNoncode transcriptId=ENST00000538380 cpcScore=1.3568200 cnci=-0.2468809 // linc-MYO10-1 chr5:-:17130136-17217531 // linc-MYO10-1 chr5:-:17141200-17217476 // linc-MYO10-1 chr5:-:17182491-17217519	chr5	-	17130137	17217531	---	---	---	---	---	---	---	---	---	---	---	---	---	---	main		RN5S180			5.38421	5.09534	5.22809	4.10259	4.41314	4.22539
TC04002355.hg.1	---	linc-STOX2-1 chr4:+:184772682-184773868	noncoding	9.4e-05	0.00164	12.65	25.29	0.5	down	---	TCONS_l2_00020926-XLOC_l2_010969	Broad TUCP	linc-STOX2-1 chr4:+:184772682-184773868	chr4	+	184772683	184773868	---	---	---	---	---	---	---	---	---	---	---	---	---	---	main			STOX2 716bp;		4.92748	4.31372	4.70137	3.65604	3.7418	3.57218
TC07002499.hg.1	---	accn=X04729 class=mRNAlike lncRNA name=NULL ref=H-invitational v7.5 transcriptId=HIT000321062 cpcScore=0.3428000 cnci=-0.1074822	noncoding	2.3e-06	0.000125	512.24	256.36	2	up	---	n335743	NONCODE	accn=X04729 class=mRNAlike lncRNA name=NULL ref=H-invitational v7.5 transcriptId=HIT000321062 cpcScore=0.3428000 cnci=-0.1074822	chr7	+	100770386	100771815	---	---	---	---	---	---	---	---	---	---	---	---	---	---	main		SERPINE1			8.12387	7.94682	7.89634	8.87049	9.1299	8.98975
TC16001658.hg.1	---	accn=NULL class=lincRNA name=Human lincRNA ref=Scripture Reconstruction LincRNAs By Luo transcriptId=linc_luo_886 cpcScore=-1.3929800 cnci=-0.2393409	noncoding	4e-07	3.86e-05	69.28	34.65	2	up	---	n345337	NONCODE	accn=NULL class=lincRNA name=Human lincRNA ref=Scripture Reconstruction LincRNAs By Luo transcriptId=linc_luo_886 cpcScore=-1.3929800 cnci=-0.2393409	chr16	+	81417177	81423143	---	---	---	---	---	---	---	---	---	---	---	---	---	---	main	GAN 3237bp;				5.01917	5.19939	5.08669	6.1331	6.04636	6.1519
TC01004739.hg.1	---	accn=NR_037937 class=lncRNA name= ref=RefGeneNoncode transcriptId=NR_037937 cpcScore=1.1089500 cnci=-0.2150660	noncoding	1e-06	7.3e-05	609.59	303.58	2.01	up	---	n410687	NONCODE	accn=NR_037937 class=lncRNA name= ref=RefGeneNoncode transcriptId=NR_037937 cpcScore=1.1089500 cnci=-0.2150660	chr1	+	151138498	151142773	---	---	---	---	---	---	---	---	---	---	---	---	---	---	main	TNFAIP8L2 6273bp;	SCNM1		TMOD4	8.15582	8.17032	8.37272	9.23761	9.21948	9.28613
TC02002207.hg.1	LOC541471	uncharacterized LOC541471	noncoding	1e-07	1.48e-05	210.94	105.1	2.01	up	2q13 // 2q13 // 2p11.2	NR_015395	RefSeq	Homo sapiens uncharacterized LOC541471 (LOC541471), transcript variant 1, non-coding RNA. // Homo sapiens uncharacterized LOC541471 (LOC541471), transcript variant 2, non-coding RNA. // cdna:known chromosome:GRCh37:2:111994581:111996624:-1 gene:ENSG00000233488 gene_biotype:protein_coding transcript_biotype:protein_coding // cdna:known chromosome:GRCh37:2:111965353:112252625:-1 gene:ENSG0000017296…	chr2	-	111965353	112252692	---	---	---	---	---	---	---	---	---	---	---	---	---	---	main				LOC100507286	6.7115	6.66142	6.73492	7.71844	7.77322	7.65851
TC01006030.hg.1	---	accn=BC016000 class=mRNAlike lncRNA name=Human lncRNA ref=JounralRNA transcriptId=843 cpcScore=-1.2745900 cnci=-0.3891055	noncoding	0.000229	0.00315	73.11	36.44	2.01	up	---	n338446	NONCODE	accn=BC016000 class=mRNAlike lncRNA name=Human lncRNA ref=JounralRNA transcriptId=843 cpcScore=-1.2745900 cnci=-0.3891055	chr1	-	200374083	200375228	---	---	---	---	---	---	---	---	---	---	---	---	---	---	main	ZNF281 192bp;				5.13197	5.29074	5.10074	6.56713	5.86977	6.12732
TC11000761.hg.1	---	ensembl_havana_lincrna:lincRNA chromosome:GRCh37:11:72281704:72284273:1 gene:ENSG00000227467 gene_biotype:lincRNA transcript_biotype:processed_transcript	noncoding	3e-06	0.00015	54.89	27.29	2.01	up	---	ENST00000450804	ENSEMBL	ensembl_havana_lincrna:lincRNA chromosome:GRCh37:11:72281704:72284273:1 gene:ENSG00000227467 gene_biotype:lincRNA transcript_biotype:processed_transcript // ---	chr11	+	72281704	72284273	---	---	---	---	---	---	---	---	---	---	---	---	---	---	main					4.78653	4.75625	4.72975	5.6717	5.68478	5.96694
TC12002446.hg.1	---	accn=NR_027449 class=lncRNA name= ref=RefGeneNoncode transcriptId=NR_027449 cpcScore=4.6857500 cnci=-0.3830314	noncoding	3e-07	3.19e-05	179.37	89.31	2.01	up	---	n407885	NONCODE	accn=NR_027449 class=lncRNA name= ref=RefGeneNoncode transcriptId=NR_027449 cpcScore=4.6857500 cnci=-0.3830314	chr12	+	72233487	72320629	---	---	---	---	---	---	---	---	---	---	---	---	---	---	main		TBC1D15			6.39942	6.47349	6.53027	7.5106	7.54331	7.39455
TC05002068.hg.1	LOC100268168	uncharacterized LOC100268168	noncoding	6e-07	5.14e-05	107.93	53.59	2.01	up	5q35.1 // 5q35.1 // 5q35.1	NR_026682	RefSeq	Homo sapiens uncharacterized LOC100268168 (LOC100268168), transcript variant 1, non-coding RNA. // Homo sapiens uncharacterized LOC100268168 (LOC100268168), transcript variant 2, non-coding RNA. // ensembl_havana_lincrna:lincRNA chromosome:GRCh37:5:172382157:172386380:-1 gene:ENSG00000204758 gene_biotype:lincRNA transcript_biotype:processed_transcript // --- // --- // cdna:all chromosome:VEGA50:5…	chr5	-	172381786	172386395	---	---	---	---	---	---	---	---	---	---	---	---	---	---	main				RPL26L1	5.66609	5.67885	5.84747	6.68878	6.77913	6.78204
TC07002185.hg.1	---	accn=BC042028 class=mRNAlike lncRNA name=Human lncRNA ref=JounralRNA transcriptId=3669 cpcScore=-1.1990600 cnci=-0.5145587	noncoding	7.74e-05	0.00143	57.75	28.77	2.01	up	---	n341202	NONCODE	accn=BC042028 class=mRNAlike lncRNA name=Human lncRNA ref=JounralRNA transcriptId=3669 cpcScore=-1.1990600 cnci=-0.5145587	chr7	+	20453914	20455377	---	---	---	---	---	---	---	---	---	---	---	---	---	---	main		ITGB8			4.49176	4.9979	5.01115	5.85254	5.84798	5.84299
TC02003499.hg.1	---	accn=NULL class=lincRNA name=Human lincRNA ref=Scripture Reconstruction LincRNAs By Luo transcriptId=linc_luo_1272 cpcScore=-1.2733600 cnci=-0.1180957	noncoding	3.1e-06	0.000152	89.81	44.41	2.02	up	---	n345723	NONCODE	accn=NULL class=lincRNA name=Human lincRNA ref=Scripture Reconstruction LincRNAs By Luo transcriptId=linc_luo_1272 cpcScore=-1.2733600 cnci=-0.1180957	chr2	+	112186899	112187197	---	---	---	---	---	---	---	---	---	---	---	---	---	---	main					5.45913	5.52002	5.40072	6.66991	6.32955	6.45522
TC21000730.hg.1	---	accn=DQ645738 class=mRNAlike lncRNA name=NULL ref=H-invitational v7.5 transcriptId=HIT000392999 cpcScore=-1.2526200 cnci=-0.2499688	noncoding	4.82e-05	0.00102	34.1	16.89	2.02	up	---	n337365	NONCODE	accn=DQ645738 class=mRNAlike lncRNA name=NULL ref=H-invitational v7.5 transcriptId=HIT000392999 cpcScore=-1.2526200 cnci=-0.2499688	chr21	+	41014313	41031839	---	---	---	---	---	---	---	---	---	---	---	---	---	---	main		B3GALT5			3.94745	4.36025	3.88646	5.24348	4.99394	5.026
TC11002775.hg.1	---	accn=NULL class=lncRNA name= ref=EnsemblNoncode transcriptId=ENST00000450804 cpcScore=0.7174970 cnci=-0.2372870	noncoding	8e-07	6.25e-05	54.97	27.17	2.02	up	---	n378884	NONCODE	accn=NULL class=lncRNA name= ref=EnsemblNoncode transcriptId=ENST00000450804 cpcScore=0.7174970 cnci=-0.2372870	chr11	+	72281704	72284273	---	---	---	---	---	---	---	---	---	---	---	---	---	---	main					4.8004	4.71353	4.73834	5.73503	5.68173	5.91313
TC02003335.hg.1	---	accn=NR_027405 class=lncRNA name= ref=RefGeneNoncode transcriptId=NR_027405 cpcScore=4.8437300 cnci=-0.2488486	noncoding	4e-07	3.86e-05	656.16	323.3	2.03	up	---	n407850	NONCODE	accn=NR_027405 class=lncRNA name= ref=RefGeneNoncode transcriptId=NR_027405 cpcScore=4.8437300 cnci=-0.2488486	chr2	+	74425690	74442424	---	---	---	---	---	---	---	---	---	---	---	---	---	---	main		MTHFD2			8.38265	8.21835	8.37021	9.36577	9.28853	9.40752
TC0X001993.hg.1	---	accn=NR_033835 class=lncRNA name= ref=RefGeneNoncode transcriptId=NR_033835 cpcScore=5.2850200 cnci=-0.3215718 | accn=NR_033836 class=lncRNA name= ref=RefGeneNoncode transcriptId=NR_033836 cpcScore=3.2816300 cnci=-0.3559763	noncoding	8.3e-06	0.000294	259.81	128.12	2.03	up	---	n409450	NONCODE	accn=NR_033835 class=lncRNA name= ref=RefGeneNoncode transcriptId=NR_033835 cpcScore=5.2850200 cnci=-0.3215718 // accn=NR_033836 class=lncRNA name= ref=RefGeneNoncode transcriptId=NR_033836 cpcScore=3.2816300 cnci=-0.3559763	chrX	-	15337573	15353676	---	---	---	---	---	---	---	---	---	---	---	---	---	---	main		PIGA	ASB11 3795bp;		6.76512	7.05324	7.14669	8.01176	8.07264	7.96762
TC10001958.hg.1	---	accn=AF532968 class=mRNAlike lncRNA name=NULL ref=H-invitational v7.5 transcriptId=HIT000243731 cpcScore=-1.2366500 cnci=-0.3469934	noncoding	1.8e-06	0.000107	296.75	145.25	2.04	up	---	n334670	NONCODE	accn=AF532968 class=mRNAlike lncRNA name=NULL ref=H-invitational v7.5 transcriptId=HIT000243731 cpcScore=-1.2366500 cnci=-0.3469934	chr10	+	27826994	27827441	---	---	---	---	---	---	---	---	---	---	---	---	---	---	main		RAB18			7.07183	7.17084	7.2656	8.29695	8.27558	8.05485
TC21000097.hg.1	GRIK1-AS2	GRIK1 antisense RNA 2 (non-protein coding)	noncoding	3e-07	3.19e-05	124.16	60.97	2.04	up	21q22.11 // 21q22.11 // 21q22.11 // 21q22.11 // 21q22.11 // 21q22.11 // 21q22.11 // --- // 21q22.11 // 21q22.11 // 21q22.11 // 21q22.11 // 21q22.11	ENST00000462262	ENSEMBL	cdna:known chromosome:GRCh37:21:30968360:31003067:1 gene:ENSG00000156273 gene_biotype:protein_coding transcript_biotype:processed_transcript // Homo sapiens BTB and CNC homology 1, basic leucine zipper transcription factor 1 (BACH1), transcript variant 1, mRNA. // Homo sapiens BTB and CNC homology 1, basic leucine zipper transcription factor 1 (BACH1), transcript variant 2, mRNA. // Homo sapiens …	chr21	+	30671192	31003071	GO:0000083 // GO:0000117 // GO:0000122 // GO:0061418 // GO:0000083 // GO:0000117 // GO:0000122 // GO:0061418 // GO:0000083 // GO:0000117 // GO:0000122 // GO:0061418 // GO:0000083 // GO:0000117 // GO:0000122 // GO:0061418 // GO:0000083 // GO:0000117 // GO:0000122 // GO:0061418 // GO:0000083 // GO:0000117 // GO:0000122 // GO:0061418 // GO:0000083 // GO:0000117 // GO:0000122 // GO:0061418 // GO:0000…	regulation of transcription involved in G1/S phase of mitotic cell cycle // regulation of transcription involved in G2/M-phase of mitotic cell cycle // negative regulation of transcription from RNA polymerase II promoter // regulation of transcription from RNA polymerase II promoter in response to hypoxia // regulation of transcription involved in G1/S phase of mitotic cell cycle // regulation of…	inferred from mutant phenotype // inferred from mutant phenotype // inferred from mutant phenotype // inferred from direct assay // inferred from mutant phenotype // inferred from mutant phenotype // inferred from mutant phenotype // inferred from direct assay // inferred from mutant phenotype // inferred from mutant phenotype // inferred from mutant phenotype // inferred from direct assay // inf…	GO:0005634 // GO:0005730 // GO:0005829 // GO:0005634 // GO:0005730 // GO:0005829 // GO:0005634 // GO:0005730 // GO:0005829 // GO:0005634 // GO:0005730 // GO:0005829 // GO:0005634 // GO:0005730 // GO:0005829 // GO:0005634 // GO:0005730 // GO:0005829 // GO:0005634 // GO:0005730 // GO:0005829 // GO:0005634 // GO:0005730 // GO:0005829	nucleus // nucleolus // cytosol // nucleus // nucleolus // cytosol // nucleus // nucleolus // cytosol // nucleus // nucleolus // cytosol // nucleus // nucleolus // cytosol // nucleus // nucleolus // cytosol // nucleus // nucleolus // cytosol // nucleus // nucleolus // cytosol	inferred from direct assay // inferred from direct assay // inferred from direct assay // inferred from direct assay // inferred from direct assay // inferred from direct assay // inferred from direct assay // inferred from direct assay // inferred from direct assay // inferred from direct assay // inferred from direct assay // inferred from direct assay // inferred from direct assay // inferred …	GO:0001078 // GO:0001078 // GO:0020037 // GO:0043565 // GO:0046983 // GO:0001078 // GO:0001078 // GO:0020037 // GO:0043565 // GO:0046983 // GO:0001078 // GO:0001078 // GO:0020037 // GO:0043565 // GO:0046983 // GO:0001078 // GO:0001078 // GO:0020037 // GO:0043565 // GO:0046983 // GO:0001078 // GO:0001078 // GO:0020037 // GO:0043565 // GO:0046983 // GO:0001078 // GO:0001078 // GO:0020037 // GO:0043…	RNA polymerase II core promoter proximal region sequence-specific DNA binding transcription factor activity involved in negative regulation of transcription // RNA polymerase II core promoter proximal region sequence-specific DNA binding transcription factor activity involved in negative regulation of transcription // heme binding // sequence-specific DNA binding // protein dimerization activity …	inferred from direct assay // inferred from mutant phenotype // non-traceable author statement // inferred from electronic annotation // inferred from electronic annotation // inferred from direct assay // inferred from mutant phenotype // non-traceable author statement // inferred from electronic annotation // inferred from electronic annotation // inferred from direct assay // inferred from mut…	---	---	Pfam // Pfam // Pfam // Pfam // Pfam // Pfam	IPR011616 // IPR011700 // IPR013069 // IPR011616 // IPR011700 // IPR013069	bZIP transcription factor, bZIP-1 // Basic leucine zipper // BTB/POZ // bZIP transcription factor, bZIP-1 // Basic leucine zipper // BTB/POZ	main				GRIK1	5.9384	5.85281	5.95958	7.01481	7.00843	6.83288
TC11003241.hg.1	---	accn=NR_026572 class=lncRNA name= ref=RefGeneNoncode transcriptId=NR_026572 cpcScore=10.7316000 cnci=-0.0758398 | accn=AY495089 class=mRNAlike lncRNA name=NULL ref=H-invitational v7.5 transcriptId=HIT000254939 cpcScore=-0.7113160 cnci=-1.0000000	noncoding	1.1e-06	7.77e-05	588.17	287.08	2.05	up	---	n407158	NONCODE	accn=NR_026572 class=lncRNA name= ref=RefGeneNoncode transcriptId=NR_026572 cpcScore=10.7316000 cnci=-0.0758398 // accn=AY495089 class=mRNAlike lncRNA name=NULL ref=H-invitational v7.5 transcriptId=HIT000254939 cpcScore=-0.7113160 cnci=-1.0000000	chr11	-	72287185	72353487	---	---	---	---	---	---	---	---	---	---	---	---	---	---	main		PDE2A			8.2344	8.07974	8.14284	9.04949	9.30527	9.23359
TC07002367.hg.1	---	accn=NULL class=lncRNA name= ref=UCSCGeneNoncode transcriptId=uc003ttf.2 cpcScore=2.9291800 cnci=-0.2108034	noncoding	1.3e-06	8.61e-05	315.9	154.23	2.05	up	---	n385187	NONCODE	accn=NULL class=lncRNA name= ref=UCSCGeneNoncode transcriptId=uc003ttf.2 cpcScore=2.9291800 cnci=-0.2108034	chr7	+	64141511	64147263	---	---	---	---	---	---	---	---	---	---	---	---	---	---	main		ZNF107			7.18596	7.17812	7.40375	8.29299	8.24126	8.36376
TC14001714.hg.1	---	accn=BX247986 class=mRNAlike lncRNA name=Human lncRNA ref=JounralRNA transcriptId=715 cpcScore=8.9105100 cnci=-0.3274456	noncoding	2.1e-06	0.000118	120.79	59.02	2.05	up	---	n338321	NONCODE	accn=BX247986 class=mRNAlike lncRNA name=Human lncRNA ref=JounralRNA transcriptId=715 cpcScore=8.9105100 cnci=-0.3274456	chr14	+	59655450	59797337	---	---	---	---	---	---	---	---	---	---	---	---	---	---	main		DAAM1			5.76647	5.81661	6.02718	7.00165	6.91143	6.82396
TC08002257.hg.1	---	accn=NR_027140 class=lncRNA name= ref=RefGeneNoncode transcriptId=NR_027140 cpcScore=2.2704400 cnci=-0.2193814	noncoding	1e-07	1.48e-05	529.4	256.4	2.06	up	---	n407670	NONCODE	accn=NR_027140 class=lncRNA name= ref=RefGeneNoncode transcriptId=NR_027140 cpcScore=2.2704400 cnci=-0.2193814	chr8	-	22877648	22926700	---	---	---	---	---	---	---	---	---	---	---	---	---	---	main		TNFRSF10B		RHOBTB2	8.01342	7.95277	8.00152	8.98428	9.07093	9.07753
TC11003373.hg.1	---	accn=NULL class=lncRNA name= ref=UCSCGeneNoncode transcriptId=uc009yzx.1 cpcScore=0.3810310 cnci=-0.3329414	noncoding	1.53e-05	0.00045	25.91	12.57	2.06	up	---	n386025	NONCODE	accn=NULL class=lncRNA name= ref=UCSCGeneNoncode transcriptId=uc009yzx.1 cpcScore=0.3810310 cnci=-0.3329414	chr11	-	118097406	118099840	---	---	---	---	---	---	---	---	---	---	---	---	---	---	main		MPZL3	AMICA1 1597bp;		3.52661	3.61761	3.77139	4.51494	4.92204	4.63716
TC05001498.hg.1	LOC100506390	RAP1B, member of RAS oncogene family pseudogene	noncoding	1e-06	7.3e-05	401.7	193.72	2.07	up	---	ENST00000527880	ENSEMBL	cdna:known chromosome:GRCh37:5:75465910:75470170:-1 gene:ENSG00000254893 gene_biotype:pseudogene transcript_biotype:processed_transcript	chr5	-	75465910	75470170	---	---	---	---	---	---	---	---	---	---	---	---	---	---	main				SV2C	7.63032	7.48072	7.64337	8.6058	8.78975	8.54243
TC10001860.hg.1	---	accn=AJ272440 class=mRNAlike lncRNA name=NULL ref=H-invitational v7.5 transcriptId=HIT000246266 cpcScore=-1.2838600 cnci=-0.1767877	noncoding	1e-07	1.48e-05	205.28	99.24	2.07	up	---	n334819	NONCODE	accn=AJ272440 class=mRNAlike lncRNA name=NULL ref=H-invitational v7.5 transcriptId=HIT000246266 cpcScore=-1.2838600 cnci=-0.1767877	chr10	+	6266130	6275053	---	---	---	---	---	---	---	---	---	---	---	---	---	---	main		PFKFB3			6.63033	6.60677	6.6224	7.74313	7.71632	7.57294
TC10002105.hg.1	---	accn=BC104671 class=mRNAlike lncRNA name=NULL ref=H-invitational v7.5 transcriptId=HIT000337821 cpcScore=1.5335400 cnci=-0.4036557	noncoding	1e-07	1.48e-05	769.45	372.37	2.07	up	---	n336966	NONCODE	accn=BC104671 class=mRNAlike lncRNA name=NULL ref=H-invitational v7.5 transcriptId=HIT000337821 cpcScore=1.5335400 cnci=-0.4036557	chr10	+	70715881	70719722	---	---	---	---	---	---	---	---	---	---	---	---	---	---	main	DDX50 9278bp;	DDX21			8.46262	8.53338	8.58682	9.5962	9.53757	9.61737
TC05003091.hg.1	---	accn=NULL class=lncRNA name= ref=UCSCGeneNoncode transcriptId=uc003kej.2 cpcScore=2.8731000 cnci=-0.3338021	noncoding	1.5e-06	9.48e-05	393.89	190.58	2.07	up	---	n384686	NONCODE	accn=NULL class=lncRNA name= ref=UCSCGeneNoncode transcriptId=uc003kej.2 cpcScore=2.8731000 cnci=-0.3338021	chr5	-	75465911	75470161	---	---	---	---	---	---	---	---	---	---	---	---	---	---	main				SV2C	7.44935	7.50633	7.72815	8.65538	8.6319	8.56582
TC04002753.hg.1	---	accn=D86322 class=mRNAlike lncRNA name=Human lncRNA ref=JounralRNA transcriptId=2697 cpcScore=8.3169100 cnci=-0.3863954	noncoding	1e-07	1.48e-05	13.75	6.61	2.08	up	---	n340236	NONCODE	accn=D86322 class=mRNAlike lncRNA name=Human lncRNA ref=JounralRNA transcriptId=2697 cpcScore=8.3169100 cnci=-0.3863954	chr4	-	141309607	141348782	---	---	---	---	---	---	---	---	---	---	---	---	---	---	main		CLGN			2.70086	2.67835	2.75689	3.81437	3.73018	3.78664
TC01005816.hg.1	---	accn=CR625890 class=mRNAlike lncRNA name=NULL ref=H-invitational v7.5 transcriptId=HIT000305085 cpcScore=-1.3236200 cnci=-0.3840970	noncoding	1.49e-05	0.000442	142.89	68.26	2.09	up	---	n335721	NONCODE	accn=CR625890 class=mRNAlike lncRNA name=NULL ref=H-invitational v7.5 transcriptId=HIT000305085 cpcScore=-1.3236200 cnci=-0.3840970	chr1	-	150547035	150547601	---	---	---	---	---	---	---	---	---	---	---	---	---	---	main		MCL1			6.1998	5.80588	6.23408	7.12807	7.10721	7.22897
TC07003174.hg.1	---	accn=NULL class=lncRNA name= ref=UCSCGeneNoncode transcriptId=uc003vqr.1 cpcScore=-1.1714800 cnci=-0.3287419	noncoding	2e-07	2.44e-05	75.8	36.28	2.09	up	---	n385287	NONCODE	accn=NULL class=lncRNA name= ref=UCSCGeneNoncode transcriptId=uc003vqr.1 cpcScore=-1.1714800 cnci=-0.3287419	chr7	-	130994503	131012535	---	---	---	---	---	---	---	---	---	---	---	---	---	---	main		LOC100506881		MKLN1	5.26875	5.05791	5.17807	6.23827	6.20315	6.27893
TC08001515.hg.1	---	cdna:known chromosome:GRCh37:8:106809168:107072671:-1 gene:ENSG00000251003 gene_biotype:processed_transcript transcript_biotype:antisense | cdna:known chromosome:GRCh37:8:106797283:106924097:-1 gene:ENSG00000251003 gene_biotype:processed_transcript transcript_biotype:antisense | cdna:known chromosome:GRCh37:8:106792474:107072752:-1 gene:ENSG00000251003 gene_biotype:processed_transcript transcript…	noncoding	2e-07	2.44e-05	76.54	36.37	2.1	up	---	ENST00000509144	ENSEMBL	cdna:known chromosome:GRCh37:8:106809168:107072671:-1 gene:ENSG00000251003 gene_biotype:processed_transcript transcript_biotype:antisense // cdna:known chromosome:GRCh37:8:106797283:106924097:-1 gene:ENSG00000251003 gene_biotype:processed_transcript transcript_biotype:antisense // cdna:known chromosome:GRCh37:8:106792474:107072752:-1 gene:ENSG00000251003 gene_biotype:processed_transcript transcri…	chr8	-	106792474	107072752	---	---	---	---	---	---	---	---	---	---	---	---	---	---	main				ZFPM2	5.09133	5.15077	5.27295	6.2743	6.25798	6.23032
TC02000535.hg.1	LINC00152	long intergenic non-protein coding RNA 152	noncoding	1e-07	1.48e-05	366.69	174.01	2.11	up	2p11.2 // 2p11.2 // 2p11.2 // 2q13 // 2p11.2	NR_024204	RefSeq	Homo sapiens long intergenic non-protein coding RNA 152 (LINC00152), transcript variant 1, non-coding RNA. // Homo sapiens long intergenic non-protein coding RNA 152 (LINC00152), transcript variant 2, non-coding RNA. // Homo sapiens long intergenic non-protein coding RNA 152 (LINC00152), transcript variant 3, non-coding RNA. // ensembl_havana_lincrna:lincRNA chromosome:GRCh37:2:87754887:87883594:…	chr2	+	87754887	87906324	---	---	---	---	---	---	---	---	---	---	---	---	---	---	main		RMND5A			7.46145	7.3557	7.47281	8.53397	8.54506	8.4643
TC16001794.hg.1	---	accn=AK074359 class=mRNAlike lncRNA name=Human lncRNA ref=JounralRNA transcriptId=1542 cpcScore=6.0055800 cnci=-0.3346065	noncoding	9e-07	6.77e-05	514.21	243.96	2.11	up	---	n339112	NONCODE	accn=AK074359 class=mRNAlike lncRNA name=Human lncRNA ref=JounralRNA transcriptId=1542 cpcScore=6.0055800 cnci=-0.3346065	chr16	-	18849783	18861683	---	---	---	---	---	---	---	---	---	---	---	---	---	---	main		SMG1			7.90839	7.86362	7.98057	9.00823	9.14634	8.85217
TC15002578.hg.1	---	accn=AK021773 class=mRNAlike lncRNA name=Human lncRNA ref=JounralRNA transcriptId=249 cpcScore=4.6941600 cnci=-0.1375447	noncoding	9.1e-06	0.000313	76.63	36.33	2.11	up	---	n337866	NONCODE	accn=AK021773 class=mRNAlike lncRNA name=Human lncRNA ref=JounralRNA transcriptId=249 cpcScore=4.6941600 cnci=-0.1375447	chr15	-	65244342	65248504	---	---	---	---	---	---	---	---	---	---	---	---	---	---	main	SPG21 6858bp;			ANKDD1A	5.04759	5.33462	5.12835	6.05595	6.40403	6.30769
TC0X000865.hg.1	---	havana:lincRNA chromosome:GRCh37:X:13284167:13321511:-1 gene:ENSG00000235385 gene_biotype:lincRNA transcript_biotype:lincRNA | havana:lincRNA chromosome:GRCh37:X:13284661:13321571:-1 gene:ENSG00000235385 gene_biotype:lincRNA transcript_biotype:lincRNA | cdna:all chromosome:VEGA50:X:13284167:13321511:-1 Gene:OTTHUMG00000021149 | cdna:all chromosome:VEGA50:X:13284661:13321571:-1 Gene:OTTHUMG0000002…	noncoding	3.1e-06	0.000152	41.22	19.48	2.12	up	---	ENST00000412485	ENSEMBL	havana:lincRNA chromosome:GRCh37:X:13284167:13321511:-1 gene:ENSG00000235385 gene_biotype:lincRNA transcript_biotype:lincRNA // havana:lincRNA chromosome:GRCh37:X:13284661:13321571:-1 gene:ENSG00000235385 gene_biotype:lincRNA transcript_biotype:lincRNA // cdna:all chromosome:VEGA50:X:13284167:13321511:-1 Gene:OTTHUMG00000021149 // cdna:all chromosome:VEGA50:X:13284661:13321571:-1 Gene:OTTHUMG0000…	chrX	-	13284167	13321571	---	---	---	---	---	---	---	---	---	---	---	---	---	---	main					4.20191	4.20309	4.40738	5.44092	5.1999	5.44342
TC17002651.hg.1	---	accn=DQ396626 class=mRNAlike lncRNA name=NULL ref=H-invitational v7.5 transcriptId=HIT000343122 cpcScore=1.2440200 cnci=-0.1370356	noncoding	9e-07	6.77e-05	128.36	60.63	2.12	up	---	n337085	NONCODE	accn=DQ396626 class=mRNAlike lncRNA name=NULL ref=H-invitational v7.5 transcriptId=HIT000343122 cpcScore=1.2440200 cnci=-0.1370356	chr17	-	41610638	41622768	---	---	---	---	---	---	---	---	---	---	---	---	---	---	main		ETV4			5.76266	5.93169	6.0322	6.96776	6.99825	7.03425
TC05003341.hg.1	---	accn=NULL class=lncRNA name= ref=UCSCGeneNoncode transcriptId=uc003lzy.3 cpcScore=1.2024400 cnci=-0.3897122	noncoding	4e-07	3.86e-05	234.48	110.16	2.13	up	---	n384770	NONCODE	accn=NULL class=lncRNA name= ref=UCSCGeneNoncode transcriptId=uc003lzy.3 cpcScore=1.2024400 cnci=-0.3897122	chr5	-	167975500	167979974	---	---	---	---	---	---	---	---	---	---	---	---	---	---	main		PANK3			6.63121	6.82365	6.8567	7.86337	7.87926	7.86543
TC02003382.hg.1	---	accn=NULL class=lncRNA name= ref=EnsemblNoncode transcriptId=ENST00000409054 cpcScore=-1.0411900 cnci=-0.2037713 | accn=NULL class=lncRNA name= ref=EnsemblNoncode transcriptId=ENST00000409139 cpcScore=-0.9824840 cnci=-0.2142634 | accn=NULL class=lncRNA name= ref=EnsemblNoncode transcriptId=ENST00000331944 cpcScore=-0.8784160 cnci=-0.1438024 | accn=NULL class=lncRNA name= ref=UCSCGeneNoncode trans…	noncoding	< 1e-07	< 1e-07	444.69	207.82	2.14	up	---	n377787	NONCODE	accn=NULL class=lncRNA name= ref=EnsemblNoncode transcriptId=ENST00000409054 cpcScore=-1.0411900 cnci=-0.2037713 // accn=NULL class=lncRNA name= ref=EnsemblNoncode transcriptId=ENST00000409139 cpcScore=-0.9824840 cnci=-0.2142634 // accn=NULL class=lncRNA name= ref=EnsemblNoncode transcriptId=ENST00000331944 cpcScore=-0.8784160 cnci=-0.1438024 // accn=NULL class=lncRNA name= ref=UCSCGeneNoncode tr…	chr2	+	87754887	87906324	---	---	---	---	---	---	---	---	---	---	---	---	---	---	main		RMND5A			7.67828	7.65579	7.72449	8.78385	8.82761	8.76662
TC10001924.hg.1	---	accn=NULL class=lncRNA name= ref=UCSCGeneNoncode transcriptId=uc001iqe.2 cpcScore=-1.2488100 cnci=-0.4433531	noncoding	3.2e-06	0.000156	87.02	40.71	2.14	up	---	n381409	NONCODE	accn=NULL class=lncRNA name= ref=UCSCGeneNoncode transcriptId=uc001iqe.2 cpcScore=-1.2488100 cnci=-0.4433531	chr10	+	18967049	18970567	---	---	---	---	---	---	---	---	---	---	---	---	---	---	main		ARL5B			5.20286	5.26891	5.53139	6.37096	6.52461	6.42233
TC01004709.hg.1	---	accn=NULL class=lncRNA name= ref=UCSCGeneNoncode transcriptId=uc001eqj.1 cpcScore=-1.2224100 cnci=-0.2592875 | accn=AK023809 class=mRNAlike lncRNA name=Human lncRNA ref=JounralRNA transcriptId=4794 cpcScore=2.2695300 cnci=-0.2903918	noncoding	0.0015706	0.0135	19.01	8.86	2.15	up	---	n381244	NONCODE	accn=NULL class=lncRNA name= ref=UCSCGeneNoncode transcriptId=uc001eqj.1 cpcScore=-1.2224100 cnci=-0.2592875 // accn=AK023809 class=mRNAlike lncRNA name=Human lncRNA ref=JounralRNA transcriptId=4794 cpcScore=2.2695300 cnci=-0.2903918	chr1	+	147751389	147763966	---	---	---	---	---	---	---	---	---	---	---	---	---	---	main					3.44064	2.89119	3.07059	4.47392	3.69438	4.56601
TC07002426.hg.1	---	accn=S69184 class=mRNAlike lncRNA name=NULL ref=H-invitational v7.5 transcriptId=HIT000216292 cpcScore=-0.1272470 cnci=-0.3426749	noncoding	1e-06	7.3e-05	389.35	181.48	2.15	up	---	n334277	NONCODE	accn=S69184 class=mRNAlike lncRNA name=NULL ref=H-invitational v7.5 transcriptId=HIT000216292 cpcScore=-0.1272470 cnci=-0.3426749	chr7	+	77200471	77214888	---	---	---	---	---	---	---	---	---	---	---	---	---	---	main		PTPN12			7.34288	7.56132	7.56784	8.69784	8.52746	8.57762
TC19000279.hg.1	UCA1	urothelial cancer associated 1 (non-protein coding)	noncoding	1.7e-06	0.000103	1244.82	578.44	2.15	up	19p13.12 // 19p13.12	NR_015379	RefSeq	Homo sapiens urothelial cancer associated 1 (non-protein coding) (UCA1), non-coding RNA. // ensembl_havana_transcript:non_coding chromosome:GRCh37:19:15939757:15947130:1 gene:ENSG00000214049 gene_biotype:non_coding transcript_biotype:non_coding // --- // cdna:all chromosome:VEGA50:19:15939757:15947130:1 Gene:OTTHUMG00000182287	chr19	+	15939757	15947130	---	---	---	---	---	---	---	---	---	---	---	---	---	---	main					9.05444	9.19711	9.23749	10.2614	10.1522	10.4197
TC08002311.hg.1	---	linc-RNF170-3 chr8:-:47490844-47526157 | linc-RNF170-3 chr8:-:47490844-47526150 | linc-RNF170-3 chr8:-:47491106-47501771 | linc-RNF170-3 chr8:-:47505118-47526150	noncoding	3.9e-06	0.000178	13.1	6.1	2.15	up	---	TCONS_l2_00028185-XLOC_l2_014504	Broad TUCP	linc-RNF170-3 chr8:-:47490844-47526157 // linc-RNF170-3 chr8:-:47490844-47526150 // linc-RNF170-3 chr8:-:47491106-47501771 // linc-RNF170-3 chr8:-:47505118-47526150	chr8	-	47490845	47526157	---	---	---	---	---	---	---	---	---	---	---	---	---	---	main					2.62737	2.62552	2.53609	3.51788	3.69012	3.91305
TC11002708.hg.1	---	accn=NR_037193 class=lncRNA name= ref=RefGeneNoncode transcriptId=NR_037193 cpcScore=5.7013500 cnci=-0.2738586	noncoding	6e-07	5.14e-05	3099.12	1441.2	2.15	up	---	n410329	NONCODE	accn=NR_037193 class=lncRNA name= ref=RefGeneNoncode transcriptId=NR_037193 cpcScore=5.7013500 cnci=-0.2738586	chr11	+	62649171	62656355	---	---	---	---	---	---	---	---	---	---	---	---	---	---	main		SLC3A2			10.6234	10.3764	10.4404	11.6297	11.5054	11.6459
TC19002012.hg.1	---	accn=NULL class=lncRNA name= ref=EnsemblNoncode transcriptId=ENST00000397381 cpcScore=-1.1448600 cnci=-0.2463230 | linc-OR10H4 chr19:+:15939756-15946230 | linc-OR10H4 chr19:+:15939784-15940818 | linc-OR10H4 chr19:+:15939789-15947064 | linc-OR10H4 chr19:+:15945758-15946461	noncoding	3.3e-06	0.000159	902.4	417.38	2.16	up	---	n377754	NONCODE	accn=NULL class=lncRNA name= ref=EnsemblNoncode transcriptId=ENST00000397381 cpcScore=-1.1448600 cnci=-0.2463230 // linc-OR10H4 chr19:+:15939756-15946230 // linc-OR10H4 chr19:+:15939784-15940818 // linc-OR10H4 chr19:+:15939789-15947064 // linc-OR10H4 chr19:+:15945758-15946461	chr19	+	15939757	15947130	---	---	---	---	---	---	---	---	---	---	---	---	---	---	main					8.5522	8.73708	8.78735	9.88229	9.64465	9.91403
TC08002455.hg.1	---	accn=X75691 class=mRNAlike lncRNA name=NULL ref=H-invitational v7.5 transcriptId=HIT000323543 cpcScore=-1.1194700 cnci=-0.2629837	noncoding	4.51e-05	0.000972	25.92	12.02	2.16	up	---	n336002	NONCODE	accn=X75691 class=mRNAlike lncRNA name=NULL ref=H-invitational v7.5 transcriptId=HIT000323543 cpcScore=-1.1194700 cnci=-0.2629837	chr8	-	103661003	103661292	---	---	---	---	---	---	---	---	---	---	---	---	---	---	main		KLF10			3.70203	3.25638	3.76315	4.72997	4.53955	4.80649
TC11001409.hg.1	---	cdna:known chromosome:GRCh37:11:10324204:10325251:-1 gene:ENSG00000254554 gene_biotype:antisense transcript_biotype:antisense	noncoding	1.2e-06	8.19e-05	110.31	50.62	2.18	up	---	ENST00000526906	ENSEMBL	cdna:known chromosome:GRCh37:11:10324204:10325251:-1 gene:ENSG00000254554 gene_biotype:antisense transcript_biotype:antisense	chr11	-	10324204	10325251	---	---	---	---	---	---	---	---	---	---	---	---	---	---	main			SBF2 8450bp;		5.57099	5.56394	5.81075	6.86085	6.70235	6.78102
TC12002811.hg.1	---	accn=BC048978 class=mRNAlike lncRNA name=Human lncRNA ref=JounralRNA transcriptId=4358 cpcScore=3.1323800 cnci=-0.2908921	noncoding	7e-07	5.67e-05	81.15	37.26	2.18	up	---	n341878	NONCODE	accn=BC048978 class=mRNAlike lncRNA name=Human lncRNA ref=JounralRNA transcriptId=4358 cpcScore=3.1323800 cnci=-0.2908921	chr12	-	28341263	28343671	---	---	---	---	---	---	---	---	---	---	---	---	---	---	main				CCDC91	5.17451	5.17289	5.27224	6.50298	6.26809	6.24457
TC07002911.hg.1	---	accn=AK001903 class=mRNAlike lncRNA name=Human lncRNA ref=JounralRNA transcriptId=3702 cpcScore=-1.0615200 cnci=-0.3357324	noncoding	0.0009784	0.00938	14.3	6.56	2.18	up	---	n341234	NONCODE	accn=AK001903 class=mRNAlike lncRNA name=Human lncRNA ref=JounralRNA transcriptId=3702 cpcScore=-1.0615200 cnci=-0.3357324	chr7	-	41724713	41726643	---	---	---	---	---	---	---	---	---	---	---	---	---	---	main		INHBA			2.6852	2.65041	2.76743	4.42338	3.66819	3.41161
TC12002619.hg.1	---	accn=DQ851491 class=mRNAlike lncRNA name=NULL ref=H-invitational v7.5 transcriptId=HIT000393870 cpcScore=1.5339800 cnci=-0.1351719	noncoding	< 1e-07	< 1e-07	109.26	49.99	2.19	up	---	n337426	NONCODE	accn=DQ851491 class=mRNAlike lncRNA name=NULL ref=H-invitational v7.5 transcriptId=HIT000393870 cpcScore=1.5339800 cnci=-0.1351719	chr12	+	121660806	121666872	---	---	---	---	---	---	---	---	---	---	---	---	---	---	main		P2RX4		TMEM229B	5.63242	5.67899	5.58001	6.79321	6.7861	6.72385
TC10002372.hg.1	---	linc-JAKMIP3-3 chr10:+:133772473-133773355	noncoding	1e-07	1.48e-05	25.95	11.79	2.2	up	---	TCONS_00018859-XLOC_008672	Rinn lincRNAs	linc-JAKMIP3-3 chr10:+:133772473-133773355	chr10	+	133772474	133773355	---	---	---	---	---	---	---	---	---	---	---	---	---	---	main		PPP2R2D			3.59078	3.58118	3.46875	4.6893	4.63257	4.75992
TC01004781.hg.1	---	accn=AF086545 class=mRNAlike lncRNA name=NULL ref=H-invitational v7.5 transcriptId=HIT000067424 cpcScore=1.7916000 cnci=-0.2381642	noncoding	4e-07	3.86e-05	1299.14	588.75	2.21	up	---	n332935	NONCODE	accn=AF086545 class=mRNAlike lncRNA name=NULL ref=H-invitational v7.5 transcriptId=HIT000067424 cpcScore=1.7916000 cnci=-0.2381642	chr1	+	158979731	158985787	---	---	---	---	---	---	---	---	---	---	---	---	---	---	main		IFI16			9.0486	9.22249	9.29443	10.3265	10.3778	10.3139
TC01004193.hg.1	---	accn=NULL class=lncRNA name= ref=UCSCGeneNoncode transcriptId=uc001awz.2 cpcScore=-1.2346100 cnci=-0.3153092	noncoding	7e-07	5.67e-05	165.52	74.88	2.21	up	---	n381057	NONCODE	accn=NULL class=lncRNA name= ref=UCSCGeneNoncode transcriptId=uc001awz.2 cpcScore=-1.2346100 cnci=-0.3153092	chr1	+	15992766	15995535	---	---	---	---	---	---	---	---	---	---	---	---	---	---	main		RSC1A1			6.27009	6.03908	6.33142	7.345	7.4162	7.33949
TC06002799.hg.1	---	accn=BC019867 class=mRNAlike lncRNA name=NULL ref=H-invitational v7.5 transcriptId=HIT000089980 cpcScore=-0.8090740 cnci=-1.0000000 | accn=BC011177 class=mRNAlike lncRNA name=NULL ref=H-invitational v7.5 transcriptId=HIT000087603 cpcScore=1.8911800 cnci=-0.0723185	noncoding	1e-07	1.48e-05	409.32	184.71	2.22	up	---	n333449	NONCODE	accn=BC019867 class=mRNAlike lncRNA name=NULL ref=H-invitational v7.5 transcriptId=HIT000089980 cpcScore=-0.8090740 cnci=-1.0000000 // accn=BC011177 class=mRNAlike lncRNA name=NULL ref=H-invitational v7.5 transcriptId=HIT000087603 cpcScore=1.8911800 cnci=-0.0723185	chr6	+	43737962	43739182	---	---	---	---	---	---	---	---	---	---	---	---	---	---	main		VEGFA			7.46219	7.54345	7.5427	8.58999	8.70184	8.72757
TC05002568.hg.1	---	accn=NR_038352 class=lncRNA name= ref=RefGeneNoncode transcriptId=NR_038352 cpcScore=2.1744600 cnci=-0.3788877	noncoding	1e-07	1.48e-05	120.68	54.34	2.22	up	---	n410890	NONCODE	accn=NR_038352 class=lncRNA name= ref=RefGeneNoncode transcriptId=NR_038352 cpcScore=2.1744600 cnci=-0.3788877	chr5	+	112312407	112357892	---	---	---	---	---	---	---	---	---	---	---	---	---	---	main		DCP2		MCC	5.68108	5.77078	5.80127	6.96875	6.95194	6.81271
TC19002530.hg.1	---	linc-BBC3 chr19:-:47742377-47747476	noncoding	0.0001845	0.00269	82.24	37.02	2.22	up	---	TCONS_00027385-XLOC_013370	Rinn lincRNAs	linc-BBC3 chr19:-:47742377-47747476	chr19	-	47742378	47747476	---	---	---	---	---	---	---	---	---	---	---	---	---	---	main			BBC3 6355bp;		5.56732	4.90593	5.11891	6.38164	6.1107	6.58108
TC01005541.hg.1	---	linc-JAK1-1 chr1:-:65450880-65451399	noncoding	6.5e-06	0.000251	15.35	6.93	2.22	up	---	TCONS_l2_00001274-XLOC_l2_000942	Broad TUCP	linc-JAK1-1 chr1:-:65450880-65451399	chr1	-	65450881	65451399	---	---	---	---	---	---	---	---	---	---	---	---	---	---	main					2.78282	2.87417	2.68166	4.13644	3.99264	3.68056
TC19002129.hg.1	---	accn=NR_040515 class=lncRNA name= ref=RefGeneNoncode transcriptId=NR_040515 cpcScore=3.7223100 cnci=-0.1627516	noncoding	3.5e-06	0.000166	227.81	101.07	2.25	up	---	n411675	NONCODE	accn=NR_040515 class=lncRNA name= ref=RefGeneNoncode transcriptId=NR_040515 cpcScore=3.7223100 cnci=-0.1627516	chr19	+	39390570	39399534	---	---	---	---	---	---	---	---	---	---	---	---	---	---	main		NFKBIB			6.73509	6.64066	6.56273	7.78166	7.65403	8.04756
TC18000609.hg.1	---	accn=NULL class=lncRNA name= ref=EnsemblNoncode transcriptId=ENST00000445581 cpcScore=0.4538470 cnci=-0.2294357 | accn=AK091102 class=mRNAlike lncRNA name=Human lncRNA ref=JounralRNA transcriptId=2221 cpcScore=-0.9285190 cnci=-0.3372670 | accn=NULL class=lncRNA name= ref=UCSCGeneNoncode transcriptId=uc002kmj.1 cpcScore=-1.0274400 cnci=-0.3313816	noncoding	1e-07	1.48e-05	190.91	84.42	2.26	up	---	n378747	NONCODE	accn=NULL class=lncRNA name= ref=EnsemblNoncode transcriptId=ENST00000445581 cpcScore=0.4538470 cnci=-0.2294357 // accn=AK091102 class=mRNAlike lncRNA name=Human lncRNA ref=JounralRNA transcriptId=2221 cpcScore=-0.9285190 cnci=-0.3372670 // accn=NULL class=lncRNA name= ref=UCSCGeneNoncode transcriptId=uc002kmj.1 cpcScore=-1.0274400 cnci=-0.3313816	chr18	+	3603736	3608462	---	---	---	---	---	---	---	---	---	---	---	---	---	---	main		MGC11082		DLGAP1	6.48384	6.29199	6.38367	7.58706	7.50913	7.62206
TC06002977.hg.1	---	accn=AK024103 class=mRNAlike lncRNA name=Human lncRNA ref=JounralRNA transcriptId=5427 cpcScore=-0.0684753 cnci=-0.2965545	noncoding	3e-07	3.19e-05	136.95	60.46	2.27	up	---	n342919	NONCODE	accn=AK024103 class=mRNAlike lncRNA name=Human lncRNA ref=JounralRNA transcriptId=5427 cpcScore=-0.0684753 cnci=-0.2965545	chr6	+	109002487	109005971	---	---	---	---	---	---	---	---	---	---	---	---	---	---	main		FOXO3			5.84739	5.84286	6.02458	7.16691	7.13277	6.98085
TC01001576.hg.1	---	cdna:known chromosome:GRCh37:1:182305137:182305475:1 gene:ENSG00000231684 gene_biotype:pseudogene transcript_biotype:retrotransposed	noncoding	4e-07	3.86e-05	129.26	56.96	2.27	up	---	ENST00000445515	ENSEMBL	cdna:known chromosome:GRCh37:1:182305137:182305475:1 gene:ENSG00000231684 gene_biotype:pseudogene transcript_biotype:retrotransposed	chr1	+	182305137	182305475	---	---	---	---	---	---	---	---	---	---	---	---	---	---	main					5.83162	5.8815	5.74343	7.17466	6.91915	6.93663
TC01004452.hg.1	---	accn=AK026966 class=mRNAlike lncRNA name=Human lncRNA ref=JounralRNA transcriptId=4756 cpcScore=-1.2302400 cnci=-0.3511155	noncoding	6e-07	5.14e-05	35.47	15.59	2.28	up	---	n342266	NONCODE	accn=AK026966 class=mRNAlike lncRNA name=Human lncRNA ref=JounralRNA transcriptId=4756 cpcScore=-1.2302400 cnci=-0.3511155	chr1	+	65695311	65697819	---	---	---	---	---	---	---	---	---	---	---	---	---	---	main		AK4			3.86783	4.00864	3.97142	5.3044	5.12815	5.00095
TC06003061.hg.1	---	accn=AJ007993 class=mRNAlike lncRNA name=Human lncRNA ref=JounralRNA transcriptId=4614 cpcScore=3.1203300 cnci=-0.2256675 | accn=AJ007994 class=mRNAlike lncRNA name=NULL ref=H-invitational v7.5 transcriptId=HIT000244191 cpcScore=1.8691900 cnci=-0.4209222	noncoding	1.4e-06	9.03e-05	34.06	14.88	2.29	up	---	n342130	NONCODE	accn=AJ007993 class=mRNAlike lncRNA name=Human lncRNA ref=JounralRNA transcriptId=4614 cpcScore=3.1203300 cnci=-0.2256675 // accn=AJ007994 class=mRNAlike lncRNA name=NULL ref=H-invitational v7.5 transcriptId=HIT000244191 cpcScore=1.8691900 cnci=-0.4209222	chr6	+	133834110	133846344	---	---	---	---	---	---	---	---	---	---	---	---	---	---	main		EYA4			3.80034	3.78447	4.06275	5.1823	4.99123	5.08469
TC01004604.hg.1	---	accn=NR_034073 class=lncRNA name= ref=RefGeneNoncode transcriptId=NR_034073 cpcScore=1.5577400 cnci=-0.2371474	noncoding	3e-07	3.19e-05	185.58	81.06	2.29	up	---	n409673	NONCODE	accn=NR_034073 class=lncRNA name= ref=RefGeneNoncode transcriptId=NR_034073 cpcScore=1.5577400 cnci=-0.2371474	chr1	+	109778156	109780804	---	---	---	---	---	---	---	---	---	---	---	---	---	---	main		SARS			6.393	6.25628	6.33439	7.40838	7.67265	7.51484
TC12002874.hg.1	---	accn=CR613639 class=mRNAlike lncRNA name=NULL ref=H-invitational v7.5 transcriptId=HIT000292834 cpcScore=-1.3092100 cnci=-0.4153926	noncoding	1.61e-05	0.000468	348.25	150.55	2.31	up	---	n335665	NONCODE	accn=CR613639 class=mRNAlike lncRNA name=NULL ref=H-invitational v7.5 transcriptId=HIT000292834 cpcScore=-1.3092100 cnci=-0.4153926	chr12	-	50569572	50570160	---	---	---	---	---	---	---	---	---	---	---	---	---	---	main		LIMA1	CERS5 8367bp;		7.08791	7.15061	7.42486	8.46414	8.21355	8.64239
TC05003028.hg.1	---	accn=AK090594 class=mRNAlike lncRNA name=Human lncRNA ref=JounralRNA transcriptId=2945 cpcScore=-1.0605600 cnci=-0.4840886	noncoding	7e-07	5.67e-05	22.17	9.6	2.31	up	---	n340484	NONCODE	accn=AK090594 class=mRNAlike lncRNA name=Human lncRNA ref=JounralRNA transcriptId=2945 cpcScore=-1.0605600 cnci=-0.4840886	chr5	-	64961757	64965240	---	---	---	---	---	---	---	---	---	---	---	---	---	---	main		SGTB		C5orf44	3.06946	3.33785	3.34187	4.41645	4.48644	4.49747
TC03002732.hg.1	---	accn=BC005178 class=mRNAlike lncRNA name=NULL ref=H-invitational v7.5 transcriptId=HIT000086478 cpcScore=-1.1429900 cnci=-1.0000000	noncoding	9.6e-06	0.000324	181.25	78.57	2.31	up	---	n333380	NONCODE	accn=BC005178 class=mRNAlike lncRNA name=NULL ref=H-invitational v7.5 transcriptId=HIT000086478 cpcScore=-1.1429900 cnci=-1.0000000	chr3	+	193853937	193854176	---	---	---	---	---	---	---	---	---	---	---	---	---	---	main		HES1			6.05109	6.25371	6.54416	7.42852	7.50633	7.55866
TC10002447.hg.1	---	linc-IL2RA-3 chr10:-:6335136-6335689	noncoding	< 1e-07	< 1e-07	14.31	6.13	2.34	up	---	TCONS_l2_00003387-XLOC_l2_001853	Broad TUCP	linc-IL2RA-3 chr10:-:6335136-6335689	chr10	-	6335137	6335689	---	---	---	---	---	---	---	---	---	---	---	---	---	---	main					2.57443	2.59627	2.63469	3.84265	3.83085	3.83116
TC15002399.hg.1	---	linc-SYNM-2 chr15:+:99570737-99574238	noncoding	5.3e-06	0.00022	29.55	12.57	2.35	up	---	TCONS_00023546-XLOC_011379	Rinn lincRNAs	linc-SYNM-2 chr15:+:99570737-99574238	chr15	+	99570738	99574238	---	---	---	---	---	---	---	---	---	---	---	---	---	---	main					3.64002	3.65695	3.62116	4.66719	4.829	5.14739
TC07001868.hg.1	LOC646329	uncharacterized LOC646329	noncoding	8e-07	6.25e-05	89.27	37.81	2.36	up	7q32.3 // 7q32.3	NR_034120	RefSeq	Homo sapiens uncharacterized LOC646329 (LOC646329), non-coding RNA. // ensembl_havana_lincrna:lincRNA chromosome:GRCh37:7:130565751:130598069:-1 gene:ENSG00000226380 gene_biotype:lincRNA transcript_biotype:processed_transcript // --- // --- // --- // --- // --- // cdna:all chromosome:VEGA50:7:130565751:130598069:-1 Gene:OTTHUMG00000043895 // cdna:all chromosome:VEGA50:7:130568868:130597956:-1 Gen…	chr7	-	130557251	130598069	---	---	---	---	---	---	---	---	---	---	---	---	---	---	main				LOC100506860	5.37005	5.03602	5.2768	6.45857	6.56809	6.40155
TC05002451.hg.1	---	accn=D10518 class=mRNAlike lncRNA name=NULL ref=H-invitational v7.5 transcriptId=HIT000100426 cpcScore=0.6199700 cnci=-0.3613929	noncoding	3e-06	0.00015	1036.5	434.2	2.39	up	---	n333541	NONCODE	accn=D10518 class=mRNAlike lncRNA name=NULL ref=H-invitational v7.5 transcriptId=HIT000100426 cpcScore=0.6199700 cnci=-0.3613929	chr5	+	74014117	74014796	---	---	---	---	---	---	---	---	---	---	---	---	---	---	main		HEXB			8.6772	8.69367	8.87676	9.94544	10.2484	9.84679
TC01005765.hg.1	---	accn=NULL class=lincRNA name=Human lincRNA ref=Scripture Reconstruction LincRNAs By Luo transcriptId=linc_luo_1230 cpcScore=-1.3455100 cnci=-0.1626233	noncoding	2.06e-05	0.000556	353.28	146.93	2.4	up	---	n345681	NONCODE	accn=NULL class=lincRNA name=Human lincRNA ref=Scripture Reconstruction LincRNAs By Luo transcriptId=linc_luo_1230 cpcScore=-1.3455100 cnci=-0.1626233	chr1	-	143906069	143912903	---	---	---	---	---	---	---	---	---	---	---	---	---	---	main		FAM72D			6.85675	7.24594	7.45538	8.3901	8.51552	8.47646
TC14001636.hg.1	---	accn=AY316523 class=mRNAlike lncRNA name=NULL ref=H-invitational v7.5 transcriptId=HIT000251697 cpcScore=2.7587700 cnci=-0.4115377	noncoding	6e-07	5.14e-05	74.99	31.09	2.41	up	---	n335158	NONCODE	accn=AY316523 class=mRNAlike lncRNA name=NULL ref=H-invitational v7.5 transcriptId=HIT000251697 cpcScore=2.7587700 cnci=-0.4115377	chr14	+	32563312	32586481	---	---	---	---	---	---	---	---	---	---	---	---	---	---	main		ARHGAP5			4.96749	4.99571	4.87258	6.39737	6.24244	6.03405
TC07003171.hg.1	---	accn=NULL class=lncRNA name= ref=EnsemblNoncode transcriptId=ENST00000432045 cpcScore=1.3966100 cnci=-0.2577737 | accn=NULL class=lncRNA name= ref=EnsemblNoncode transcriptId=ENST00000418546 cpcScore=-1.3641900 cnci=-0.1674289 | linc-KLF14-3 chr7:-:130565098-130582733 | linc-KLF14-3 chr7:-:130565751-130598069 | linc-KLF14-3 chr7:-:130566520-130597935 | linc-KLF14-3 chr7:-:130566535-130567582 | li…	noncoding	1.2e-06	8.19e-05	107.84	44.48	2.42	up	---	n378377	NONCODE	accn=NULL class=lncRNA name= ref=EnsemblNoncode transcriptId=ENST00000432045 cpcScore=1.3966100 cnci=-0.2577737 // accn=NULL class=lncRNA name= ref=EnsemblNoncode transcriptId=ENST00000418546 cpcScore=-1.3641900 cnci=-0.1674289 // linc-KLF14-3 chr7:-:130565098-130582733 // linc-KLF14-3 chr7:-:130565751-130598069 // linc-KLF14-3 chr7:-:130566520-130597935 // linc-KLF14-3 chr7:-:130566535-130567582…	chr7	-	130565099	130598069	---	---	---	---	---	---	---	---	---	---	---	---	---	---	main				LOC100506860	5.66354	5.28884	5.43345	6.70453	6.87201	6.66997
TC08002242.hg.1	---	accn=NULL class=lincRNA name=Human lincRNA ref=Scripture Reconstruction LincRNAs By Luo transcriptId=linc_luo_1370 cpcScore=-1.6740000 cnci=-0.2627102	noncoding	1.49e-05	0.000442	23.69	9.69	2.44	up	---	n345821	NONCODE	accn=NULL class=lincRNA name=Human lincRNA ref=Scripture Reconstruction LincRNAs By Luo transcriptId=linc_luo_1370 cpcScore=-1.6740000 cnci=-0.2627102	chr8	-	17661382	17663509	---	---	---	---	---	---	---	---	---	---	---	---	---	---	main			MTUS1 2956bp;		3.27763	3.16177	3.35185	4.74294	4.22675	4.71658
TC16001793.hg.1	---	accn=BC037335 class=mRNAlike lncRNA name=Human lncRNA ref=JounralRNA transcriptId=1541 cpcScore=-1.2470500 cnci=-0.3569698	noncoding	1e-07	1.48e-05	319.19	130.29	2.45	up	---	n339111	NONCODE	accn=BC037335 class=mRNAlike lncRNA name=Human lncRNA ref=JounralRNA transcriptId=1541 cpcScore=-1.2470500 cnci=-0.3569698	chr16	-	18816175	18819185	---	---	---	---	---	---	---	---	---	---	---	---	---	---	main		SMG1	ARL6IP1 3258bp;		6.86398	7.08382	7.08998	8.30801	8.31704	8.31785
TC0X001988.hg.1	---	accn=NULL class=lincRNA name=Human lincRNA ref=Scripture Reconstruction LincRNAs By Luo transcriptId=linc_luo_303 cpcScore=-1.5391900 cnci=-0.3514826 | linc-FAM9C-2 chrX:-:13284166-13321511 | linc-FAM9C-2 chrX:-:13284660-13321571	noncoding	1e-07	1.48e-05	27.38	11.14	2.46	up	---	n344754	NONCODE	accn=NULL class=lincRNA name=Human lincRNA ref=Scripture Reconstruction LincRNAs By Luo transcriptId=linc_luo_303 cpcScore=-1.5391900 cnci=-0.3514826 // linc-FAM9C-2 chrX:-:13284166-13321511 // linc-FAM9C-2 chrX:-:13284660-13321571	chrX	-	13284166	13321571	---	---	---	---	---	---	---	---	---	---	---	---	---	---	main					3.56775	3.4214	3.40667	4.86281	4.82421	4.62655
TC01006061.hg.1	---	accn=CR542010 class=mRNAlike lncRNA name=Human lncRNA ref=JounralRNA transcriptId=887 cpcScore=3.0450500 cnci=-0.0561921	noncoding	5e-07	4.48e-05	275.14	111.86	2.46	up	---	n338490	NONCODE	accn=CR542010 class=mRNAlike lncRNA name=Human lncRNA ref=JounralRNA transcriptId=887 cpcScore=3.0450500 cnci=-0.0561921	chr1	-	205739473	205744084	---	---	---	---	---	---	---	---	---	---	---	---	---	---	main		RAB7L1			6.73255	6.68026	6.96467	8.02065	8.13983	8.13962
TC12002327.hg.1	---	accn=AF116620 class=mRNAlike lncRNA name=Human lncRNA ref=JounralRNA transcriptId=4381 cpcScore=-1.0218500 cnci=-0.3395794	noncoding	2.45e-05	0.00063	41.48	16.71	2.48	up	---	n341900	NONCODE	accn=AF116620 class=mRNAlike lncRNA name=Human lncRNA ref=JounralRNA transcriptId=4381 cpcScore=-1.0218500 cnci=-0.3395794	chr12	+	46752134	46754400	---	---	---	---	---	---	---	---	---	---	---	---	---	---	main				SLC38A2	3.76777	4.20505	4.1763	5.2101	5.6449	5.25566
TC08000147.hg.1	---	havana:lincRNA chromosome:GRCh37:8:19536083:19546445:1 gene:ENSG00000253270 gene_biotype:lincRNA transcript_biotype:lincRNA | cdna:all chromosome:VEGA50:8:19536083:19546445:1 Gene:OTTHUMG00000163754	noncoding	1.4e-06	9.03e-05	87.5	35.14	2.49	up	---	ENST00000519803	ENSEMBL	havana:lincRNA chromosome:GRCh37:8:19536083:19546445:1 gene:ENSG00000253270 gene_biotype:lincRNA transcript_biotype:lincRNA // cdna:all chromosome:VEGA50:8:19536083:19546445:1 Gene:OTTHUMG00000163754	chr8	+	19536083	19546445	---	---	---	---	---	---	---	---	---	---	---	---	---	---	main				CSGALNACT1	5.05846	5.18737	5.12082	6.63589	6.22736	6.47832
TC0X000515.hg.1	---	cdna:novel chromosome:GRCh37:X:105570887:105571051:1 gene:ENSG00000256709 gene_biotype:pseudogene transcript_biotype:retrotransposed	noncoding	1e-07	1.48e-05	282.55	113.18	2.5	up	---	ENST00000538229	ENSEMBL	cdna:novel chromosome:GRCh37:X:105570887:105571051:1 gene:ENSG00000256709 gene_biotype:pseudogene transcript_biotype:retrotransposed	chrX	+	105570887	105571051	---	---	---	---	---	---	---	---	---	---	---	---	---	---	main					6.75506	6.83022	6.84323	8.11753	8.26572	8.03196
TC02004744.hg.1	---	accn=AK130306 class=mRNAlike lncRNA name=Human lncRNA ref=JounralRNA transcriptId=1485 cpcScore=-1.0846000 cnci=-0.3071581	noncoding	2.19e-05	0.000581	381.15	152.66	2.5	up	---	n339056	NONCODE	accn=AK130306 class=mRNAlike lncRNA name=Human lncRNA ref=JounralRNA transcriptId=1485 cpcScore=-1.0846000 cnci=-0.3071581	chr2	-	188328960	188330769	---	---	---	---	---	---	---	---	---	---	---	---	---	---	main		TFPI			6.95078	7.19264	7.58023	8.58067	8.66072	8.46935
TC05002780.hg.1	---	accn=BC040901 class=mRNAlike lncRNA name=Human lncRNA ref=JounralRNA transcriptId=3238 cpcScore=-0.7943630 cnci=-0.2714802	noncoding	1e-07	1.48e-05	280.07	111.6	2.51	up	---	n340775	NONCODE	accn=BC040901 class=mRNAlike lncRNA name=Human lncRNA ref=JounralRNA transcriptId=3238 cpcScore=-0.7943630 cnci=-0.2714802	chr5	+	179286013	179288283	---	---	---	---	---	---	---	---	---	---	---	---	---	---	main					6.67584	6.82346	6.86845	8.04932	8.16529	8.16243
TC07002171.hg.1	---	accn=AY429540 class=mRNAlike lncRNA name=NULL ref=H-invitational v7.5 transcriptId=HIT000254628 cpcScore=1.1309200 cnci=-0.2876478	noncoding	6.8e-06	0.000259	31.14	12.39	2.51	up	---	n335184	NONCODE	accn=AY429540 class=mRNAlike lncRNA name=NULL ref=H-invitational v7.5 transcriptId=HIT000254628 cpcScore=1.1309200 cnci=-0.2876478	chr7	+	18535449	18630114	---	---	---	---	---	---	---	---	---	---	---	---	---	---	main		HDAC9			3.59021	3.68722	3.57778	5.14207	5.10809	4.61965
TC05003005.hg.1	---	accn=NULL class=lncRNA name= ref=UCSCGeneNoncode transcriptId=uc003jqp.2 cpcScore=-1.3344600 cnci=-0.4217742	noncoding	1.25e-05	0.000392	186.75	74.01	2.52	up	---	n384644	NONCODE	accn=NULL class=lncRNA name= ref=UCSCGeneNoncode transcriptId=uc003jqp.2 cpcScore=-1.3344600 cnci=-0.4217742	chr5	-	55232481	55235321	---	---	---	---	---	---	---	---	---	---	---	---	---	---	main	LOC100653008 5163bp;	IL6ST			5.91339	6.21549	6.4612	7.69187	7.52107	7.41007
TC14000181.hg.1	BNIP3P1	BCL2/adenovirus E1B 19kDa interacting protein 3 pseudogene 1	noncoding	2e-07	2.44e-05	87.7	34.85	2.52	up	---	ENST00000550043	ENSEMBL	cdna:known chromosome:GRCh37:14:28733596:28735180:1 gene:ENSG00000197358 gene_biotype:pseudogene transcript_biotype:processed_transcript	chr14	+	28733596	28735180	---	---	---	---	---	---	---	---	---	---	---	---	---	---	main					4.95719	5.18997	5.18325	6.48081	6.40235	6.46845
TC06003411.hg.1	---	accn=NULL class=lincRNA name=Human lincRNA ref=Scripture Reconstruction LincRNAs By Luo transcriptId=linc_luo_183 cpcScore=-1.3953800 cnci=-0.2248374 | accn=BX647262 class=mRNAlike lncRNA name=Human lncRNA ref=JounralRNA transcriptId=3291 cpcScore=-0.6889870 cnci=-0.2464559 | accn=M21135 class=mRNAlike lncRNA name=NULL ref=H-invitational v7.5 transcriptId=HIT000194773 cpcScore=-1.1155700 cnci=-0.…	noncoding	< 1e-07	< 1e-07	106.76	42.2	2.53	up	---	n344635	NONCODE	accn=NULL class=lincRNA name=Human lincRNA ref=Scripture Reconstruction LincRNAs By Luo transcriptId=linc_luo_183 cpcScore=-1.3953800 cnci=-0.2248374 // accn=BX647262 class=mRNAlike lncRNA name=Human lncRNA ref=JounralRNA transcriptId=3291 cpcScore=-0.6889870 cnci=-0.2464559 // accn=M21135 class=mRNAlike lncRNA name=NULL ref=H-invitational v7.5 transcriptId=HIT000194773 cpcScore=-1.1155700 cnci=-…	chr6	-	3898392	3913082	---	---	---	---	---	---	---	---	---	---	---	---	---	---	main					5.48514	5.33341	5.34018	6.74423	6.72302	6.73556
TC12002734.hg.1	---	accn=AY034634 class=mRNAlike lncRNA name=NULL ref=H-invitational v7.5 transcriptId=HIT000083498 cpcScore=2.5126600 cnci=-0.1245648	noncoding	1e-07	1.48e-05	621.13	242.76	2.56	up	---	n333279	NONCODE	accn=AY034634 class=mRNAlike lncRNA name=NULL ref=H-invitational v7.5 transcriptId=HIT000083498 cpcScore=2.5126600 cnci=-0.1245648	chr12	-	8074143	8078504	---	---	---	---	---	---	---	---	---	---	---	---	---	---	main		SLC2A3		NECAP1	7.82824	7.99856	7.90427	9.1876	9.421	9.21573
TC0X000472.hg.1	---	cdna:known chromosome:GRCh37:X:100212364:100212528:1 gene:ENSG00000182574 gene_biotype:pseudogene transcript_biotype:retrotransposed	noncoding	1e-07	1.48e-05	301.76	117.29	2.57	up	---	ENST00000538938	ENSEMBL	cdna:known chromosome:GRCh37:X:100212364:100212528:1 gene:ENSG00000182574 gene_biotype:pseudogene transcript_biotype:retrotransposed	chrX	+	100212364	100212528	---	---	---	---	---	---	---	---	---	---	---	---	---	---	main		ARL13A			6.84476	6.81012	6.9281	8.18256	8.38749	8.12985
TC11003010.hg.1	---	accn=NR_036542 class=lncRNA name= ref=RefGeneNoncode transcriptId=NR_036542 cpcScore=11.5355000 cnci=-0.1951032	noncoding	5e-07	4.48e-05	475.21	184.28	2.58	up	---	n410111	NONCODE	accn=NR_036542 class=lncRNA name= ref=RefGeneNoncode transcriptId=NR_036542 cpcScore=11.5355000 cnci=-0.1951032	chr11	-	3022152	3078681	---	---	---	---	---	---	---	---	---	---	---	---	---	---	main		CARS	NAP1L4 8545bp;		7.72991	7.33742	7.47103	8.87248	8.85866	8.93425
TC08001823.hg.1	---	accn=NULL class=lncRNA name= ref=EnsemblNoncode transcriptId=ENST00000524252 cpcScore=3.0524800 cnci=-0.3073900	noncoding	2.03e-05	0.00055	31.48	12.16	2.59	up	---	n380233	NONCODE	accn=NULL class=lncRNA name= ref=EnsemblNoncode transcriptId=ENST00000524252 cpcScore=3.0524800 cnci=-0.3073900	chr8	+	18578415	18591915	---	---	---	---	---	---	---	---	---	---	---	---	---	---	main		NSAP11		PSD3	3.57889	3.53365	3.66022	5.26913	4.59857	5.04932
TC12000283.hg.1	LOC100287314	uncharacterized LOC100287314	noncoding	2e-07	2.44e-05	78.37	29.87	2.62	up	12p11.21 // 12p11.21	NR_040245	RefSeq	Homo sapiens uncharacterized LOC100287314 (LOC100287314), non-coding RNA. // cdna:known chromosome:GRCh37:12:30948865:30955645:1 gene:ENSG00000235884 gene_biotype:processed_transcript transcript_biotype:processed_transcript // ---	chr12	+	30948615	30955645	---	---	---	---	---	---	---	---	---	---	---	---	---	---	main					4.95157	4.85226	4.85881	6.2352	6.16994	6.45982
TC08002539.hg.1	---	accn=BX537506 class=mRNAlike lncRNA name=Human lncRNA ref=JounralRNA transcriptId=5352 cpcScore=-0.7563660 cnci=-0.2311478	noncoding	1e-07	1.48e-05	168.79	63.65	2.65	up	---	n342849	NONCODE	accn=BX537506 class=mRNAlike lncRNA name=Human lncRNA ref=JounralRNA transcriptId=5352 cpcScore=-0.7563660 cnci=-0.2311478	chr8	-	134467096	134471107	---	---	---	---	---	---	---	---	---	---	---	---	---	---	main		ST3GAL1			6.10463	5.99389	5.83873	7.34621	7.50613	7.3331
TC17002290.hg.1	---	accn=AK129803 class=mRNAlike lncRNA name=Human lncRNA ref=JounralRNA transcriptId=3221 cpcScore=-1.3686200 cnci=-0.4429044	noncoding	0.0002068	0.00292	46.72	17.43	2.68	up	---	n340758	NONCODE	accn=AK129803 class=mRNAlike lncRNA name=Human lncRNA ref=JounralRNA transcriptId=3221 cpcScore=-1.3686200 cnci=-0.4429044	chr17	+	54942219	54943186	---	---	---	---	---	---	---	---	---	---	---	---	---	---	main		DGKE			3.69777	4.1026	4.52991	5.89004	5.3788	5.35692
TC08002271.hg.1	---	accn=BC012900 class=mRNAlike lncRNA name=Human lncRNA ref=JounralRNA transcriptId=3940 cpcScore=-0.9355230 cnci=-0.2740585	noncoding	1e-07	1.48e-05	256.62	95.07	2.7	up	---	n341470	NONCODE	accn=BC012900 class=mRNAlike lncRNA name=Human lncRNA ref=JounralRNA transcriptId=3940 cpcScore=-0.9355230 cnci=-0.2740585	chr8	-	29190580	29192682	---	---	---	---	---	---	---	---	---	---	---	---	---	---	main		DUSP4			6.57068	6.41779	6.68524	7.98216	8.03498	7.98149
TC12001366.hg.1	AK4P3	adenylate kinase 4 pseudogene 3	noncoding	< 1e-07	< 1e-07	114.13	41.73	2.73	up	---	ENST00000438686	ENSEMBL	cdna:known chromosome:GRCh37:12:31768702:31769373:-1 gene:ENSG00000233381 gene_biotype:pseudogene transcript_biotype:retrotransposed	chr12	-	31768702	31769373	---	---	---	---	---	---	---	---	---	---	---	---	---	---	main					5.36027	5.45695	5.29312	6.81853	6.82072	6.85229
TC07002321.hg.1	---	accn=EF210211 class=mRNAlike lncRNA name=NULL ref=H-invitational v7.5 transcriptId=HIT000503688 cpcScore=0.8565400 cnci=-0.2031154 | accn=EF210210 class=mRNAlike lncRNA name=NULL ref=H-invitational v7.5 transcriptId=HIT000503687 cpcScore=1.5713000 cnci=-0.1497249	noncoding	< 1e-07	< 1e-07	1271.15	463.57	2.74	up	---	n332378	NONCODE	accn=EF210211 class=mRNAlike lncRNA name=NULL ref=H-invitational v7.5 transcriptId=HIT000503688 cpcScore=0.8565400 cnci=-0.2031154 // accn=EF210210 class=mRNAlike lncRNA name=NULL ref=H-invitational v7.5 transcriptId=HIT000503687 cpcScore=1.5713000 cnci=-0.1497249	chr7	+	55224300	55238904	---	---	---	---	---	---	---	---	---	---	---	---	---	---	main		EGFR			8.95749	8.72882	8.84466	10.2405	10.3745	10.3088
TC18000741.hg.1	---	accn=D90070 class=mRNAlike lncRNA name=Human lncRNA ref=JounralRNA transcriptId=5079 cpcScore=0.7526780 cnci=-0.3442298	noncoding	< 1e-07	< 1e-07	57.55	20.95	2.75	up	---	n342580	NONCODE	accn=D90070 class=mRNAlike lncRNA name=Human lncRNA ref=JounralRNA transcriptId=5079 cpcScore=0.7526780 cnci=-0.3442298	chr18	+	57567237	57571537	---	---	---	---	---	---	---	---	---	---	---	---	---	---	main		PMAIP1			4.36977	4.27439	4.48266	5.87005	5.84231	5.81567
TC04002082.hg.1	---	accn=NULL class=lncRNA name= ref=UCSCGeneNoncode transcriptId=uc010ijm.1 cpcScore=-1.2965300 cnci=-0.4023579	noncoding	1.04e-05	0.000343	34.28	12.48	2.75	up	---	n386362	NONCODE	accn=NULL class=lncRNA name= ref=UCSCGeneNoncode transcriptId=uc010ijm.1 cpcScore=-1.2965300 cnci=-0.4023579	chr4	+	79834384	79837517	---	---	---	---	---	---	---	---	---	---	---	---	---	---	main		BMP2K		PAQR3	3.46814	3.43413	3.98305	5.14644	5.19199	4.94746
TC12002414.hg.1	---	accn=BC006127 class=mRNAlike lncRNA name=Human lncRNA ref=JounralRNA transcriptId=4426 cpcScore=-0.9788430 cnci=-0.2014427	noncoding	4.7e-06	0.000202	135.18	48.68	2.78	up	---	n341945	NONCODE	accn=BC006127 class=mRNAlike lncRNA name=Human lncRNA ref=JounralRNA transcriptId=4426 cpcScore=-0.9788430 cnci=-0.2014427	chr12	+	64540892	64541613	---	---	---	---	---	---	---	---	---	---	---	---	---	---	main		SRGAP1			5.55382	5.39376	5.82948	6.92031	7.0131	7.29094
TC19001938.hg.1	---	accn=AY615271 class=mRNAlike lncRNA name=NULL ref=H-invitational v7.5 transcriptId=HIT000255747 cpcScore=0.2577560 cnci=-0.1670394	noncoding	< 1e-07	< 1e-07	391.85	137.09	2.86	up	---	n335265	NONCODE	accn=AY615271 class=mRNAlike lncRNA name=NULL ref=H-invitational v7.5 transcriptId=HIT000255747 cpcScore=0.2577560 cnci=-0.1670394	chr19	+	2476355	2477124	---	---	---	---	---	---	---	---	---	---	---	---	---	---	main		GADD45B			7.06417	7.17251	7.02135	8.70978	8.52155	8.59929
TC12002825.hg.1	---	linc-AMN1 chr12:-:31903113-31932287	noncoding	1e-07	1.48e-05	27.56	9.42	2.92	up	---	TCONS_00020754-XLOC_010043	Rinn lincRNAs	linc-AMN1 chr12:-:31903113-31932287	chr12	-	31903114	31932287	---	---	---	---	---	---	---	---	---	---	---	---	---	---	main					3.32507	3.23173	3.11282	4.91127	4.81559	4.61407
TC01005158.hg.1	---	accn=AK026365 class=mRNAlike lncRNA name=NULL ref=H-invitational v7.5 transcriptId=HIT000009639 cpcScore=-1.4244800 cnci=-0.3931728	noncoding	1e-06	7.3e-05	83.72	28.5	2.94	up	---	n332602	NONCODE	accn=AK026365 class=mRNAlike lncRNA name=NULL ref=H-invitational v7.5 transcriptId=HIT000009639 cpcScore=-1.4244800 cnci=-0.3931728	chr1	+	246830010	246831658	---	---	---	---	---	---	---	---	---	---	---	---	---	---	main		CNST			4.96558	4.70089	4.79266	6.60115	6.15914	6.39026
TC03003002.hg.1	---	accn=BC007117 class=mRNAlike lncRNA name=NULL ref=H-invitational v7.5 transcriptId=HIT000086746 cpcScore=1.5601900 cnci=-0.3065043	noncoding	< 1e-07	< 1e-07	612.57	205.34	2.98	up	---	n333393	NONCODE	accn=BC007117 class=mRNAlike lncRNA name=NULL ref=H-invitational v7.5 transcriptId=HIT000086746 cpcScore=1.5601900 cnci=-0.3065043	chr3	-	98568201	98620015	---	---	---	---	---	---	---	---	---	---	---	---	---	---	main		DCBLD2			7.68453	7.63587	7.68623	9.2518	9.29012	9.22235
TC01005286.hg.1	---	accn=NULL class=lincRNA name=Human lincRNA ref=Scripture Reconstruction LincRNAs By Luo transcriptId=linc_luo_1468 cpcScore=-1.6304600 cnci=-0.1465316 | linc-AGMAT-3 chr1:-:16123396-16126839	noncoding	< 1e-07	< 1e-07	326.99	107.47	3.04	up	---	n345919	NONCODE	accn=NULL class=lincRNA name=Human lincRNA ref=Scripture Reconstruction LincRNAs By Luo transcriptId=linc_luo_1468 cpcScore=-1.6304600 cnci=-0.1465316 // linc-AGMAT-3 chr1:-:16123396-16126839	chr1	-	16115910	16126839	---	---	---	---	---	---	---	---	---	---	---	---	---	---	main	UQCRHL 6818bp;				6.60302	6.79833	6.80298	8.35592	8.29821	8.39322
TC01004603.hg.1	---	accn=NR_034072 class=lncRNA name= ref=RefGeneNoncode transcriptId=NR_034072 cpcScore=0.3493420 cnci=-0.3068823	noncoding	1e-07	1.48e-05	604.15	198.94	3.04	up	---	n409672	NONCODE	accn=NR_034072 class=lncRNA name= ref=RefGeneNoncode transcriptId=NR_034072 cpcScore=0.3493420 cnci=-0.3068823	chr1	+	109756515	109760113	---	---	---	---	---	---	---	---	---	---	---	---	---	---	main	KIAA1324 7112bp;	SARS			7.67502	7.44825	7.74621	9.24442	9.21092	9.24903
TC0X001567.hg.1	---	accn=NR_027760_2 class=lncRNA name= ref=RefGeneNoncode transcriptId=NR_027760_2 cpcScore=2.4223800 cnci=-0.2476909	noncoding	< 1e-07	< 1e-07	636.93	204.72	3.11	up	---	n408005	NONCODE	accn=NR_027760_2 class=lncRNA name= ref=RefGeneNoncode transcriptId=NR_027760_2 cpcScore=2.4223800 cnci=-0.2476909	chrX	+	1387693	1428828	---	---	---	---	---	---	---	---	---	---	---	---	---	---	main		CSF2RA		RN5S498	7.77826	7.51737	7.69794	9.33425	9.27693	9.32192
TC02004777.hg.1	---	accn=NR_027856 class=lncRNA name= ref=RefGeneNoncode transcriptId=NR_027856 cpcScore=3.2288500 cnci=-0.3474185 | accn=NR_027855 class=lncRNA name= ref=RefGeneNoncode transcriptId=NR_027855 cpcScore=2.5741000 cnci=-0.2793597	noncoding	1e-07	1.48e-05	350.04	111.26	3.15	up	---	n408051	NONCODE	accn=NR_027856 class=lncRNA name= ref=RefGeneNoncode transcriptId=NR_027856 cpcScore=3.2288500 cnci=-0.3474185 // accn=NR_027855 class=lncRNA name= ref=RefGeneNoncode transcriptId=NR_027855 cpcScore=2.5741000 cnci=-0.2793597	chr2	-	201717732	201729467	---	---	---	---	---	---	---	---	---	---	---	---	---	---	main	PPIL3 6163bp;	CLK1	RN5S115 3865bp;		6.59386	6.82213	6.93847	8.48317	8.4589	8.40019
TC03003298.hg.1	---	accn=NR_037950 class=lncRNA name= ref=RefGeneNoncode transcriptId=NR_037950 cpcScore=3.4810300 cnci=-0.1570860 | accn=BC015348 class=mRNAlike lncRNA name=NULL ref=H-invitational v7.5 transcriptId=HIT000088632 cpcScore=1.5305700 cnci=-0.0534326	noncoding	< 1e-07	< 1e-07	242.53	73.78	3.29	up	---	n410700	NONCODE	accn=NR_037950 class=lncRNA name= ref=RefGeneNoncode transcriptId=NR_037950 cpcScore=3.4810300 cnci=-0.1570860 // accn=BC015348 class=mRNAlike lncRNA name=NULL ref=H-invitational v7.5 transcriptId=HIT000088632 cpcScore=1.5305700 cnci=-0.0534326	chr3	-	196042956	196065291	---	---	---	---	---	---	---	---	---	---	---	---	---	---	main	UBXN7 9242bp;	TCTEX1D2 TM4SF19			6.31147	6.03582	6.2294	7.81442	7.92704	8.01277
TC06002991.hg.1	---	accn=AK024740 class=mRNAlike lncRNA name=NULL ref=H-invitational v7.5 transcriptId=HIT000008014 cpcScore=2.0600200 cnci=-0.3058082 | accn=BC005347 class=mRNAlike lncRNA name=NULL ref=H-invitational v7.5 transcriptId=HIT000086516 cpcScore=2.7821800 cnci=-0.3177110	noncoding	1.1e-06	7.77e-05	667.28	202.04	3.3	up	---	n332600	NONCODE	accn=AK024740 class=mRNAlike lncRNA name=NULL ref=H-invitational v7.5 transcriptId=HIT000008014 cpcScore=2.0600200 cnci=-0.3058082 // accn=BC005347 class=mRNAlike lncRNA name=NULL ref=H-invitational v7.5 transcriptId=HIT000086516 cpcScore=2.7821800 cnci=-0.3177110	chr6	+	111303243	111346793	---	---	---	---	---	---	---	---	---	---	---	---	---	---	main		RPF2			7.36557	7.70723	7.86377	9.28791	9.35034	9.49631
TC09002418.hg.1	---	accn=NR_038064 class=lncRNA name= ref=RefGeneNoncode transcriptId=NR_038064 cpcScore=4.5302500 cnci=-0.2145143	noncoding	6e-07	5.14e-05	620.13	186.65	3.32	up	---	n410706	NONCODE	accn=NR_038064 class=lncRNA name= ref=RefGeneNoncode transcriptId=NR_038064 cpcScore=4.5302500 cnci=-0.2145143	chr9	-	19115759	19127604	---	---	---	---	---	---	---	---	---	---	---	---	---	---	main		PLIN2			7.27669	7.58665	7.73026	9.16254	9.2699	9.38494
TC12003106.hg.1	---	accn=AK094730 class=mRNAlike lncRNA name=Human lncRNA ref=JounralRNA transcriptId=4511 cpcScore=0.5025070 cnci=-0.2446258	noncoding	< 1e-07	< 1e-07	39.63	11.31	3.5	up	---	n342030	NONCODE	accn=AK094730 class=mRNAlike lncRNA name=Human lncRNA ref=JounralRNA transcriptId=4511 cpcScore=0.5025070 cnci=-0.2446258	chr12	-	117293950	117295968	---	---	---	---	---	---	---	---	---	---	---	---	---	---	main	HRK 2964bp;				3.54145	3.52216	3.39658	5.43415	5.2224	5.25694
TC04002187.hg.1	---	accn=S47380 class=mRNAlike lncRNA name=NULL ref=H-invitational v7.5 transcriptId=HIT000215648 cpcScore=1.0556200 cnci=-0.1202912	noncoding	< 1e-07	< 1e-07	1645.69	462.64	3.56	up	---	n334184	NONCODE	accn=S47380 class=mRNAlike lncRNA name=NULL ref=H-invitational v7.5 transcriptId=HIT000215648 cpcScore=1.0556200 cnci=-0.1202912	chr4	+	123748446	123813464	---	---	---	---	---	---	---	---	---	---	---	---	---	---	main		FGF2			8.88058	8.75092	8.89074	10.7065	10.8185	10.5166
TC11003311.hg.1	---	accn=DQ399597 class=mRNAlike lncRNA name=NULL ref=H-invitational v7.5 transcriptId=HIT000391883 cpcScore=0.6053080 cnci=-0.1396611	noncoding	2e-07	2.44e-05	75.84	21.21	3.58	up	---	n337322	NONCODE	accn=DQ399597 class=mRNAlike lncRNA name=NULL ref=H-invitational v7.5 transcriptId=HIT000391883 cpcScore=0.6053080 cnci=-0.1396611	chr11	-	102667775	102668070	---	---	---	---	---	---	---	---	---	---	---	---	---	---	main		MMP1			4.57174	4.17894	4.43034	6.22092	6.40354	6.09803
TC12002850.hg.1	---	accn=S77359 class=mRNAlike lncRNA name=NULL ref=H-invitational v7.5 transcriptId=HIT000216720 cpcScore=-1.0924300 cnci=-0.3973430	noncoding	< 1e-07	< 1e-07	492.29	133.19	3.7	up	---	n334375	NONCODE	accn=S77359 class=mRNAlike lncRNA name=NULL ref=H-invitational v7.5 transcriptId=HIT000216720 cpcScore=-1.0924300 cnci=-0.3973430	chr12	-	46581574	46581823	---	---	---	---	---	---	---	---	---	---	---	---	---	---	main		SLC38A1			7.03581	7.03819	7.05904	8.95867	9.04547	8.81408
TC06002580.hg.1	---	accn=AJ420516 class=mRNAlike lncRNA name=Human lncRNA ref=JounralRNA transcriptId=3311 cpcScore=-1.1864900 cnci=-0.5005306	noncoding	1e-06	7.3e-05	72.66	19.47	3.73	up	---	n340847	NONCODE	accn=AJ420516 class=mRNAlike lncRNA name=Human lncRNA ref=JounralRNA transcriptId=3311 cpcScore=-1.1864900 cnci=-0.5005306	chr6	+	11137153	11138971	---	---	---	---	---	---	---	---	---	---	---	---	---	---	main		C6orf228			4.0904	4.1196	4.60002	6.06896	6.15956	6.30911
TC17002207.hg.1	---	accn=CR598013 class=mRNAlike lncRNA name=NULL ref=H-invitational v7.5 transcriptId=HIT000277208 cpcScore=-1.4261400 cnci=-0.3363068	noncoding	< 1e-07	< 1e-07	291.14	77.5	3.76	up	---	n335609	NONCODE	accn=CR598013 class=mRNAlike lncRNA name=NULL ref=H-invitational v7.5 transcriptId=HIT000277208 cpcScore=-1.4261400 cnci=-0.3363068	chr17	+	39847468	39847896	---	---	---	---	---	---	---	---	---	---	---	---	---	---	main		EIF1			6.16312	6.19392	6.43209	8.24933	8.09036	8.20506
TC19001977.hg.1	---	accn=M55091 class=mRNAlike lncRNA name=NULL ref=H-invitational v7.5 transcriptId=HIT000195767 cpcScore=-1.2394600 cnci=-0.4641472	noncoding	1e-07	1.48e-05	271.86	70.56	3.85	up	---	n334095	NONCODE	accn=M55091 class=mRNAlike lncRNA name=NULL ref=H-invitational v7.5 transcriptId=HIT000195767 cpcScore=-1.2394600 cnci=-0.4641472	chr19	+	10396161	10396374	---	---	---	---	---	---	---	---	---	---	---	---	---	---	main		ICAM1	ICAM4 1269bp; ICAM5 4281bp;		5.98579	6.09731	6.30008	8.17459	7.92146	8.15216
TC18000731.hg.1	---	accn=AY243318 class=mRNAlike lncRNA name=NULL ref=H-invitational v7.5 transcriptId=HIT000251170 cpcScore=0.3584060 cnci=-0.2512706 | accn=AY243319 class=mRNAlike lncRNA name=NULL ref=H-invitational v7.5 transcriptId=HIT000251171 cpcScore=0.2274700 cnci=-0.3804843 | accn=AY243321 class=mRNAlike lncRNA name=NULL ref=H-invitational v7.5 transcriptId=HIT000251173 cpcScore=0.2890020 cnci=-0.4480625	noncoding	< 1e-07	< 1e-07	153.24	39.53	3.88	up	---	n335137	NONCODE	accn=AY243318 class=mRNAlike lncRNA name=NULL ref=H-invitational v7.5 transcriptId=HIT000251170 cpcScore=0.3584060 cnci=-0.2512706 // accn=AY243319 class=mRNAlike lncRNA name=NULL ref=H-invitational v7.5 transcriptId=HIT000251171 cpcScore=0.2274700 cnci=-0.3804843 // accn=AY243321 class=mRNAlike lncRNA name=NULL ref=H-invitational v7.5 transcriptId=HIT000251173 cpcScore=0.2890020 cnci=-0.4480625	chr18	+	55862683	55919306	---	---	---	---	---	---	---	---	---	---	---	---	---	---	main		NEDD4L			5.20995	5.20462	5.46062	7.31808	7.16245	7.2865
TC01005963.hg.1	---	accn=AK123435 class=mRNAlike lncRNA name=Human lncRNA ref=JounralRNA transcriptId=787 cpcScore=-1.1443300 cnci=-0.3730624	noncoding	3e-07	3.19e-05	316.62	79.58	3.98	up	---	n338391	NONCODE	accn=AK123435 class=mRNAlike lncRNA name=Human lncRNA ref=JounralRNA transcriptId=787 cpcScore=-1.1443300 cnci=-0.3730624	chr1	-	179070803	179074885	---	---	---	---	---	---	---	---	---	---	---	---	---	---	main		ABL2			6.4564	6.04292	6.40475	8.39634	8.40954	8.10198
TC12002339.hg.1	---	accn=NULL class=lincRNA name=Human lincRNA ref=Scripture Reconstruction LincRNAs By Luo transcriptId=linc_luo_726 cpcScore=-1.2698300 cnci=-0.3053726	noncoding	4.8e-06	0.000205	27.77	6.9	4.03	up	---	n345177	NONCODE	accn=NULL class=lincRNA name=Human lincRNA ref=Scripture Reconstruction LincRNAs By Luo transcriptId=linc_luo_726 cpcScore=-1.2698300 cnci=-0.3053726	chr12	+	48153999	48163014	---	---	---	---	---	---	---	---	---	---	---	---	---	---	main		SLC48A1		RAPGEF3	2.63149	2.77231	2.915	5.20498	4.40283	4.76644
TC02003345.hg.1	---	linc-POLE4 chr2:+:75145003-75170618 | linc-POLE4 chr2:+:75145274-75159921 | linc-POLE4 chr2:+:75145327-75165913 | linc-POLE4 chr2:+:75155365-75160151 | linc-POLE4 chr2:+:75158554-75165545 | linc-POLE4 chr2:+:75159309-75160224 | linc-POLE4 chr2:+:75159728-75165521 | linc-POLE4 chr2:+:75161162-75165558 | linc-POLE4 chr2:+:75167384-75169797	noncoding	< 1e-07	< 1e-07	46.86	11.23	4.17	up	---	TCONS_00003738-XLOC_001537	Rinn lincRNAs	linc-POLE4 chr2:+:75145003-75170618 // linc-POLE4 chr2:+:75145274-75159921 // linc-POLE4 chr2:+:75145327-75165913 // linc-POLE4 chr2:+:75155365-75160151 // linc-POLE4 chr2:+:75158554-75165545 // linc-POLE4 chr2:+:75159309-75160224 // linc-POLE4 chr2:+:75159728-75165521 // linc-POLE4 chr2:+:75161162-75165558 // linc-POLE4 chr2:+:75167384-75169797	chr2	+	75145004	75170618	---	---	---	---	---	---	---	---	---	---	---	---	---	---	main					3.41755	3.49885	3.51348	5.68198	5.4753	5.48165
TC04002294.hg.1	---	accn=BC016638 class=mRNAlike lncRNA name=Human lncRNA ref=JounralRNA transcriptId=2726 cpcScore=11.1604000 cnci=-0.2871751	noncoding	< 1e-07	< 1e-07	114.5	26.67	4.29	up	---	n340265	NONCODE	accn=BC016638 class=mRNAlike lncRNA name=Human lncRNA ref=JounralRNA transcriptId=2726 cpcScore=11.1604000 cnci=-0.2871751	chr4	+	159727246	159789738	---	---	---	---	---	---	---	---	---	---	---	---	---	---	main		FNIP2			4.72628	4.67784	4.76878	6.84676	7.00584	6.65306
TC17002746.hg.1	---	accn=NULL class=lncRNA name= ref=UCSCGeneNoncode transcriptId=uc002jdy.1 cpcScore=0.4245860 cnci=-0.2757802	noncoding	< 1e-07	< 1e-07	219.36	50.5	4.34	up	---	n383211	NONCODE	accn=NULL class=lncRNA name= ref=UCSCGeneNoncode transcriptId=uc002jdy.1 cpcScore=0.4245860 cnci=-0.2757802	chr17	-	62116510	62119203	---	---	---	---	---	---	---	---	---	---	---	---	---	---	main	ERN1 1187bp;				5.68152	5.5045	5.74988	7.65029	7.81088	7.85836
TC05002798.hg.1	---	linc-SLC9A3-1 chr5:-:553526-554002	noncoding	9.4e-06	0.000319	213.97	47.25	4.53	up	---	TCONS_00010227-XLOC_004693	Rinn lincRNAs	linc-SLC9A3-1 chr5:-:553526-554002	chr5	-	553527	554002	---	---	---	---	---	---	---	---	---	---	---	---	---	---	main					5.46726	5.4017	5.77849	8.2178	7.27715	7.71692
TC11003312.hg.1	---	accn=M15996 class=mRNAlike lncRNA name=NULL ref=H-invitational v7.5 transcriptId=HIT000194430 cpcScore=0.6028000 cnci=-0.1783879	noncoding	2e-06	0.000114	51.24	11.1	4.61	up	---	n333984	NONCODE	accn=M15996 class=mRNAlike lncRNA name=NULL ref=H-invitational v7.5 transcriptId=HIT000194430 cpcScore=0.6028000 cnci=-0.1783879	chr11	-	102668128	102668877	---	---	---	---	---	---	---	---	---	---	---	---	---	---	main		MMP1			3.50401	3.7274	3.14846	5.68773	5.99053	5.34707
TC10002411.hg.1	---	accn=NR_027653 class=lncRNA name= ref=RefGeneNoncode transcriptId=NR_027653 cpcScore=2.4234200 cnci=-0.2533982	noncoding	1e-07	1.48e-05	471.28	101.46	4.64	up	---	n407948	NONCODE	accn=NR_027653 class=lncRNA name= ref=RefGeneNoncode transcriptId=NR_027653 cpcScore=2.4234200 cnci=-0.2533982	chr10	-	3818188	3827473	---	---	---	---	---	---	---	---	---	---	---	---	---	---	main		KLF6			6.44759	6.57228	6.93551	8.85355	8.92148	8.85435
TC12002282.hg.1	---	accn=BC105597 class=mRNAlike lncRNA name=NULL ref=H-invitational v7.5 transcriptId=HIT000386411 cpcScore=2.3497300 cnci=-0.2782336	noncoding	3e-07	3.19e-05	153.59	32.38	4.74	up	---	n337208	NONCODE	accn=BC105597 class=mRNAlike lncRNA name=NULL ref=H-invitational v7.5 transcriptId=HIT000386411 cpcScore=2.3497300 cnci=-0.2782336	chr12	+	20963635	21028330	---	---	---	---	---	---	---	---	---	---	---	---	---	---	main		SLCO1B3			4.70467	4.98468	5.32294	7.25833	7.26376	7.25487
TC0X001624.hg.1	---	accn=NR_027783 class=lncRNA name= ref=RefGeneNoncode transcriptId=NR_027783 cpcScore=2.0757800 cnci=-0.3306485 | accn=CR624470 class=mRNAlike lncRNA name=NULL ref=H-invitational v7.5 transcriptId=HIT000303665 cpcScore=-0.3967830 cnci=-0.3726592	noncoding	< 1e-07	< 1e-07	469.68	96.98	4.84	up	---	n408024	NONCODE	accn=NR_027783 class=lncRNA name= ref=RefGeneNoncode transcriptId=NR_027783 cpcScore=2.0757800 cnci=-0.3306485 // accn=CR624470 class=mRNAlike lncRNA name=NULL ref=H-invitational v7.5 transcriptId=HIT000303665 cpcScore=-0.3967830 cnci=-0.3726592	chrX	+	23801275	23804327	---	---	---	---	---	---	---	---	---	---	---	---	---	---	main		SAT1			6.50969	6.55291	6.69746	8.79631	9.07652	8.74191
TC02000468.hg.1	---	havana:lincRNA chromosome:GRCh37:2:75155366:75160151:1 gene:ENSG00000204792 gene_biotype:lincRNA transcript_biotype:lincRNA | havana:lincRNA chromosome:GRCh37:2:75158555:75165545:1 gene:ENSG00000204792 gene_biotype:lincRNA transcript_biotype:lincRNA | havana:lincRNA chromosome:GRCh37:2:75145275:75159921:1 gene:ENSG00000204792 gene_biotype:lincRNA transcript_biotype:lincRNA | cdna:all chromosome:V…	noncoding	< 1e-07	< 1e-07	89.29	18.01	4.96	up	---	ENST00000377469	ENSEMBL	havana:lincRNA chromosome:GRCh37:2:75155366:75160151:1 gene:ENSG00000204792 gene_biotype:lincRNA transcript_biotype:lincRNA // havana:lincRNA chromosome:GRCh37:2:75158555:75165545:1 gene:ENSG00000204792 gene_biotype:lincRNA transcript_biotype:lincRNA // havana:lincRNA chromosome:GRCh37:2:75145275:75159921:1 gene:ENSG00000204792 gene_biotype:lincRNA transcript_biotype:lincRNA // --- // cdna:all ch…	chr2	+	75145275	75165545	---	---	---	---	---	---	---	---	---	---	---	---	---	---	main					4.26311	4.12571	4.08453	6.65449	6.55788	6.21679
TC17002615.hg.1	---	accn=M34339 class=mRNAlike lncRNA name=NULL ref=H-invitational v7.5 transcriptId=HIT000195577 cpcScore=-1.0593300 cnci=-0.1591282	noncoding	< 1e-07	< 1e-07	656.96	95.38	6.89	up	---	n334074	NONCODE	accn=M34339 class=mRNAlike lncRNA name=NULL ref=H-invitational v7.5 transcriptId=HIT000195577 cpcScore=-1.0593300 cnci=-0.1591282	chr17	-	38253597	38256549	---	---	---	---	---	---	---	---	---	---	---	---	---	---	main		NR1D1			6.85072	6.29944	6.53748	9.37986	9.3044	9.3828
TC02000469.hg.1	---	havana:lincRNA chromosome:GRCh37:2:75167385:75169797:1 gene:ENSG00000230836 gene_biotype:lincRNA transcript_biotype:lincRNA | cdna:all chromosome:VEGA50:2:75167385:75169797:1 Gene:OTTHUMG00000152931	noncoding	< 1e-07	< 1e-07	73.57	7.72	9.52	up	---	ENST00000453951	ENSEMBL	havana:lincRNA chromosome:GRCh37:2:75167385:75169797:1 gene:ENSG00000230836 gene_biotype:lincRNA transcript_biotype:lincRNA // cdna:all chromosome:VEGA50:2:75167385:75169797:1 Gene:OTTHUMG00000152931	chr2	+	75167385	75169797	---	---	---	---	---	---	---	---	---	---	---	---	---	---	main					2.96066	2.89027	2.95853	6.38737	6.12569	6.07833
TC02003446.hg.1	---	accn=BC012580 class=mRNAlike lncRNA name=NULL ref=H-invitational v7.5 transcriptId=HIT000087904 cpcScore=4.0539700 cnci=-0.2384076	noncoding	< 1e-07	< 1e-07	77.82	7.37	10.56	up	---	n333421	NONCODE	accn=BC012580 class=mRNAlike lncRNA name=NULL ref=H-invitational v7.5 transcriptId=HIT000087904 cpcScore=4.0539700 cnci=-0.2384076	chr2	+	102953714	102958757	---	---	---	---	---	---	---	---	---	---	---	---	---	---	main		IL1RL1			2.63776	2.97645	2.99274	6.27526	6.4108	6.14816
TC06003084.hg.1	---	accn=AY820830 class=mRNAlike lncRNA name=NULL ref=H-invitational v7.5 transcriptId=HIT000257853 cpcScore=1.2521600 cnci=-0.1248268	noncoding	< 1e-07	< 1e-07	559.77	48.76	11.48	up	---	n335470	NONCODE	accn=AY820830 class=mRNAlike lncRNA name=NULL ref=H-invitational v7.5 transcriptId=HIT000257853 cpcScore=1.2521600 cnci=-0.1248268	chr6	+	138195998	138196881	---	---	---	---	---	---	---	---	---	---	---	---	---	---	main		TNFAIP3			5.32444	5.59113	5.86846	9.17325	9.20275	8.99815

## Sheet: mRNA list
ProbeSet	Gene Symbol	Gene Description	type	p-value	FDR	Geom mean of intensities in S	Geom mean of intensities in C	Fold-change(S/C)	style	Cytoband	mRNA Accession	mRNA Source	mRNA - Description	Chromosome	Strand	Start	Stop	GO Biological Process ID	GO Biological Process Term	GO Biological Process Evidence	GO Cellular Component ID	GO Cellular Component Term	GO Cellular Component Evidence	GO Molecular Function ID	GO Molecular Function Term	GO Molecular Function Evidence	Pathway Source	Pathway Name	Protein Domains - Source	Protein Domains - Accession or domain name	Protein Domains - Description	category	up stream.10kb	overlap	down stream.10kb	antisense	C1_(HTA-2_0).rma-gene-full-Signal	C2_(HTA-2_0).rma-gene-full-Signal	C3_(HTA-2_0).rma-gene-full-Signal	S1_(HTA-2_0).rma-gene-full-Signal	S2_(HTA-2_0).rma-gene-full-Signal	S3_(HTA-2_0).rma-gene-full-Signal
TC16000479.hg.1	SLC12A3	solute carrier family 12 (sodium/chloride transporters), member 3	coding	< 1e-07	< 1e-07	51.82	829.94	0.062	down	16q13 // 16q13 // 16q13 // 16q13 // 16q13	NM_000339	RefSeq // RefSeq // RefSeq // ENSEMBL // ENSEMBL // UCSC Genes // UCSC Genes // UCSC Genes // Havana transcript	Homo sapiens solute carrier family 12 (sodium/chloride transporters), member 3 (SLC12A3), transcript variant 1, mRNA. // Homo sapiens solute carrier family 12 (sodium/chloride transporters), member 3 (SLC12A3), transcript variant 2, mRNA. // Homo sapiens solute carrier family 12 (sodium/chloride transporters), member 3 (SLC12A3), transcript variant 3, mRNA. // cdna:novel chromosome:GRCh37:16:5689…	chr16	+	56899119	56949762	GO:0006810 // GO:0006811 // GO:0006814 // GO:0035725 // GO:0055085 // GO:0006810 // GO:0006811 // GO:0006814 // GO:0035725 // GO:0055085 // GO:0006810 // GO:0006811 // GO:0006814 // GO:0035725 // GO:0055085 // GO:0006810 // GO:0006811 // GO:0006814 // GO:0035725 // GO:0055085 // GO:0006810 // GO:0006811 // GO:0006814 // GO:0035725 // GO:0055085	transport // ion transport // sodium ion transport // sodium ion transmembrane transport // transmembrane transport // transport // ion transport // sodium ion transport // sodium ion transmembrane transport // transmembrane transport // transport // ion transport // sodium ion transport // sodium ion transmembrane transport // transmembrane transport // transport // ion transport // sodium ion t…	traceable author statement // traceable author statement // inferred from sequence or structural similarity // inferred from sequence or structural similarity // traceable author statement // traceable author statement // traceable author statement // inferred from sequence or structural similarity // inferred from sequence or structural similarity // traceable author statement // traceable autho…	GO:0005624 // GO:0005886 // GO:0005887 // GO:0016324 // GO:0016324 // GO:0005624 // GO:0005886 // GO:0005887 // GO:0016324 // GO:0016324 // GO:0005624 // GO:0005886 // GO:0005887 // GO:0016324 // GO:0016324 // GO:0005624 // GO:0005886 // GO:0005887 // GO:0016324 // GO:0016324 // GO:0005624 // GO:0005886 // GO:0005887 // GO:0016324 // GO:0016324	membrane fraction // plasma membrane // integral to plasma membrane // apical plasma membrane // apical plasma membrane // membrane fraction // plasma membrane // integral to plasma membrane // apical plasma membrane // apical plasma membrane // membrane fraction // plasma membrane // integral to plasma membrane // apical plasma membrane // apical plasma membrane // membrane fraction // plasma me…	traceable author statement // traceable author statement // traceable author statement // inferred from direct assay // inferred from sequence or structural similarity // traceable author statement // traceable author statement // traceable author statement // inferred from direct assay // inferred from sequence or structural similarity // traceable author statement // traceable author statement …	GO:0005215 // GO:0005515 // GO:0015378 // GO:0005215 // GO:0005515 // GO:0015378 // GO:0005215 // GO:0005515 // GO:0015378 // GO:0005215 // GO:0005515 // GO:0015378 // GO:0005215 // GO:0005515 // GO:0015378	transporter activity // protein binding // sodium:chloride symporter activity // transporter activity // protein binding // sodium:chloride symporter activity // transporter activity // protein binding // sodium:chloride symporter activity // transporter activity // protein binding // sodium:chloride symporter activity // transporter activity // protein binding // sodium:chloride symporter activi…	inferred from sequence or structural similarity // inferred from physical interaction // traceable author statement // inferred from sequence or structural similarity // inferred from physical interaction // traceable author statement // inferred from sequence or structural similarity // inferred from physical interaction // traceable author statement // inferred from sequence or structural simil…	---	---	Pfam // Pfam // Pfam // Pfam	IPR004841 // IPR013612 // IPR004841 // IPR013612	Amino acid permease domain // Amino acid permease, N-terminal // Amino acid permease domain // Amino acid permease, N-terminal	main	NR_029680 6606bp;				9.82912	9.58146	9.641	5.74907	5.61119	5.71445
TC03001719.hg.1	MUC13	mucin 13, cell surface associated	coding	< 1e-07	< 1e-07	33.14	304.19	0.11	down	3q21.2 // 3q21.2 // 3q21.2	NM_033049	RefSeq // ENSEMBL // ENSEMBL // UCSC Genes // Havana transcript // Havana transcript // Havana transcript // Havana transcript // Havana transcript	Homo sapiens mucin 13, cell surface associated (MUC13), mRNA. // cdna:known chromosome:GRCh37:3:124624289:124653595:-1 gene:ENSG00000173702 gene_biotype:protein_coding transcript_biotype:protein_coding // cdna:known chromosome:GRCh37:3:124646743:124672663:-1 gene:ENSG00000173702 gene_biotype:protein_coding transcript_biotype:processed_transcript // --- // cdna:all chromosome:VEGA50:3:124624289:12…	chr3	-	124624289	124672663	GO:0016266 // GO:0043687 // GO:0044267 // GO:0016266 // GO:0043687 // GO:0044267 // GO:0016266 // GO:0043687 // GO:0044267	O-glycan processing // post-translational protein modification // cellular protein metabolic process // O-glycan processing // post-translational protein modification // cellular protein metabolic process // O-glycan processing // post-translational protein modification // cellular protein metabolic process	traceable author statement // traceable author statement // traceable author statement // traceable author statement // traceable author statement // traceable author statement // traceable author statement // traceable author statement // traceable author statement	GO:0005576 // GO:0005796 // GO:0005886 // GO:0016021 // GO:0005576 // GO:0005796 // GO:0005886 // GO:0016021 // GO:0005576 // GO:0005796 // GO:0005886 // GO:0016021	extracellular region // Golgi lumen // plasma membrane // integral to membrane // extracellular region // Golgi lumen // plasma membrane // integral to membrane // extracellular region // Golgi lumen // plasma membrane // integral to membrane	inferred from electronic annotation // traceable author statement // inferred from electronic annotation // inferred from electronic annotation // inferred from electronic annotation // traceable author statement // inferred from electronic annotation // inferred from electronic annotation // inferred from electronic annotation // traceable author statement // inferred from electronic annotation …	---	---	---	---	---	Pfam	IPR000082	SEA	main					8.15249	8.30393	8.2511	5.19819	4.8991	5.04292
TC05000805.hg.1	SPINK5	serine peptidase inhibitor, Kazal type 5	coding	< 1e-07	< 1e-07	18.75	150.73	0.12	down	5q32 // 5q32 // 5q32 // 5q32 // 5q32 // 5q32 // 5q32	NM_001127699	RefSeq // RefSeq // RefSeq // ENSEMBL // ENSEMBL // ENSEMBL // ENSEMBL // UCSC Genes // UCSC Genes // UCSC Genes // UCSC Genes // UCSC Genes // UCSC Genes // Havana transcript // Havana transcript // Havana transcript // Havana transcript // Havana transcript // Havana transcript // Havana transcript // Havana transcript // Havana transcript	Homo sapiens serine peptidase inhibitor, Kazal type 5 (SPINK5), transcript variant 3, mRNA. // Homo sapiens serine peptidase inhibitor, Kazal type 5 (SPINK5), transcript variant 1, mRNA. // Homo sapiens serine peptidase inhibitor, Kazal type 5 (SPINK5), transcript variant 2, mRNA. // cdna:known chromosome:GRCh37:5:147443566:147516852:1 gene:ENSG00000133710 gene_biotype:protein_coding transcript_b…	chr5	+	147405246	147516925	GO:0009913 // GO:0016525 // GO:0030198 // GO:0030855 // GO:0035315 // GO:0042640 // GO:0045580 // GO:0050777 // GO:0009913 // GO:0016525 // GO:0030198 // GO:0030855 // GO:0035315 // GO:0042640 // GO:0045580 // GO:0050777 // GO:0009913 // GO:0016525 // GO:0030198 // GO:0030855 // GO:0035315 // GO:0042640 // GO:0045580 // GO:0050777 // GO:0009913 // GO:0016525 // GO:0030198 // GO:0030855 // GO:0035…	epidermal cell differentiation // negative regulation of angiogenesis // extracellular matrix organization // epithelial cell differentiation // hair cell differentiation // anagen // regulation of T cell differentiation // negative regulation of immune response // epidermal cell differentiation // negative regulation of angiogenesis // extracellular matrix organization // epithelial cell differe…	inferred from direct assay // traceable author statement // traceable author statement // traceable author statement // traceable author statement // traceable author statement // traceable author statement // traceable author statement // inferred from direct assay // traceable author statement // traceable author statement // traceable author statement // traceable author statement // traceable…	GO:0005576 // GO:0005576 // GO:0005737 // GO:0005783 // GO:0005789 // GO:0005829 // GO:0005938 // GO:0042599 // GO:0048471 // GO:0005576 // GO:0005576 // GO:0005737 // GO:0005783 // GO:0005789 // GO:0005829 // GO:0005938 // GO:0042599 // GO:0048471 // GO:0005576 // GO:0005576 // GO:0005737 // GO:0005783 // GO:0005789 // GO:0005829 // GO:0005938 // GO:0042599 // GO:0048471 // GO:0005576 // GO:0005…	extracellular region // extracellular region // cytoplasm // endoplasmic reticulum // endoplasmic reticulum membrane // cytosol // cell cortex // lamellar body // perinuclear region of cytoplasm // extracellular region // extracellular region // cytoplasm // endoplasmic reticulum // endoplasmic reticulum membrane // cytosol // cell cortex // lamellar body // perinuclear region of cytoplasm // ext…	inferred from direct assay // non-traceable author statement // inferred from direct assay // inferred from direct assay // inferred from direct assay // inferred from direct assay // inferred from direct assay // traceable author statement // inferred from direct assay // inferred from direct assay // non-traceable author statement // inferred from direct assay // inferred from direct assay // i…	GO:0004867 // GO:0004867 // GO:0004867 // GO:0004867 // GO:0004867 // GO:0004867 // GO:0004867	serine-type endopeptidase inhibitor activity // serine-type endopeptidase inhibitor activity // serine-type endopeptidase inhibitor activity // serine-type endopeptidase inhibitor activity // serine-type endopeptidase inhibitor activity // serine-type endopeptidase inhibitor activity // serine-type endopeptidase inhibitor activity	inferred from direct assay // inferred from direct assay // inferred from direct assay // inferred from direct assay // inferred from direct assay // inferred from direct assay // inferred from direct assay	---	---	Pfam // Pfam // Pfam // Pfam // Pfam // Pfam	IPR002350 // IPR011497 // IPR002350 // IPR011497 // IPR002350 // IPR011497	Proteinase inhibitor I1, Kazal // Kazal-type serine protease inhibitor domain // Proteinase inhibitor I1, Kazal // Kazal-type serine protease inhibitor domain // Proteinase inhibitor I1, Kazal // Kazal-type serine protease inhibitor domain	main					7.2192	7.34724	7.10216	4.30417	4.18582	4.1844
TC04001381.hg.1	---	AK026379,uc003hsl.1	coding	< 1e-07	< 1e-07	6.7	57.03	0.12	down	---	uc003hsl.1	UCSC Genes	---	chr4	-	90162421	90164636	---	---	---	---	---	---	---	---	---	---	---	---	---	---	main					5.67399	5.84965	5.93835	2.65019	2.85503	2.71735
TC06002301.hg.1	SDIM1	stress responsive DNAJB4 interacting membrane protein 1	coding	< 1e-07	< 1e-07	9.94	83.14	0.12	down	---	ENST00000545867	ENSEMBL	cdna:known chromosome:GRCh37:6:166307330:166309725:-1 gene:ENSG00000256391 gene_biotype:protein_coding transcript_biotype:protein_coding	chr6	-	166307330	166309725	---	---	---	---	---	---	---	---	---	---	---	---	---	---	main	n378726 5640bp;	ENST00000535229 n342173			6.62183	6.05403	6.4177	3.30544	3.26283	3.35888
TC19001139.hg.1	MUC16	mucin 16, cell surface associated	coding	< 1e-07	< 1e-07	59.74	459.37	0.13	down	19p13.2 // 19p13.2 // 19p13.2 // 19p13.2	NM_024690	RefSeq // ENSEMBL // ENSEMBL // ENSEMBL // UCSC Genes // UCSC Genes // UCSC Genes // UCSC Genes	Homo sapiens mucin 16, cell surface associated (MUC16), mRNA. // cdna:known chromosome:GRCh37:19:8959522:9003586:-1 gene:ENSG00000181143 gene_biotype:protein_coding transcript_biotype:protein_coding // cdna:known chromosome:GRCh37:19:8959520:9092018:-1 gene:ENSG00000181143 gene_biotype:protein_coding transcript_biotype:protein_coding // cdna:known chromosome:GRCh37:19:9004870:9012902:-1 gene:ENSG…	chr19	-	8959520	9092018	GO:0007155 // GO:0016266 // GO:0043687 // GO:0044267 // GO:0007155 // GO:0016266 // GO:0043687 // GO:0044267 // GO:0007155 // GO:0016266 // GO:0043687 // GO:0044267 // GO:0007155 // GO:0016266 // GO:0043687 // GO:0044267	cell adhesion // O-glycan processing // post-translational protein modification // cellular protein metabolic process // cell adhesion // O-glycan processing // post-translational protein modification // cellular protein metabolic process // cell adhesion // O-glycan processing // post-translational protein modification // cellular protein metabolic process // cell adhesion // O-glycan processing…	non-traceable author statement // traceable author statement // traceable author statement // traceable author statement // non-traceable author statement // traceable author statement // traceable author statement // traceable author statement // non-traceable author statement // traceable author statement // traceable author statement // traceable author statement // non-traceable author statem…	GO:0005615 // GO:0005796 // GO:0005886 // GO:0016021 // GO:0019898 // GO:0005615 // GO:0005796 // GO:0005886 // GO:0016021 // GO:0019898 // GO:0005615 // GO:0005796 // GO:0005886 // GO:0016021 // GO:0019898 // GO:0005615 // GO:0005796 // GO:0005886 // GO:0016021 // GO:0019898	extracellular space // Golgi lumen // plasma membrane // integral to membrane // extrinsic to membrane // extracellular space // Golgi lumen // plasma membrane // integral to membrane // extrinsic to membrane // extracellular space // Golgi lumen // plasma membrane // integral to membrane // extrinsic to membrane // extracellular space // Golgi lumen // plasma membrane // integral to membrane // …	inferred from electronic annotation // traceable author statement // inferred from electronic annotation // inferred from electronic annotation // inferred from direct assay // inferred from electronic annotation // traceable author statement // inferred from electronic annotation // inferred from electronic annotation // inferred from direct assay // inferred from electronic annotation // tracea…	GO:0005515 // GO:0005515 // GO:0005515 // GO:0005515	protein binding // protein binding // protein binding // protein binding	inferred from physical interaction // inferred from physical interaction // inferred from physical interaction // inferred from physical interaction	---	---	Pfam // Pfam // Pfam	IPR000082 // IPR000082 // IPR000082	SEA // SEA // SEA	main					9.22244	8.62736	8.64177	5.81701	5.94301	5.93002
TC03001948.hg.1	LXN	latexin	coding	< 1e-07	< 1e-07	38.61	270.69	0.14	down	3q25.32 // 3q25.32 // 3q25.32 // 3q25.32	NM_020169	RefSeq // ENSEMBL // UCSC Genes // UCSC Genes // GenBank // GenBank // Havana transcript // Havana transcript	Homo sapiens latexin (LXN), mRNA. // cdna:known chromosome:GRCh37:3:158384203:158390482:-1 gene:ENSG00000079257 gene_biotype:protein_coding transcript_biotype:protein_coding // --- // --- // Homo sapiens latexin, mRNA (cDNA clone MGC:12439 IMAGE:3932274), complete cds. // Homo sapiens latexin, mRNA (cDNA clone MGC:14640 IMAGE:4093065), complete cds. // cdna:all chromosome:VEGA50:3:158384203:15839…	chr3	-	158363611	158390482	GO:0050965 // GO:0050965 // GO:0050965 // GO:0050965	detection of temperature stimulus involved in sensory perception of pain // detection of temperature stimulus involved in sensory perception of pain // detection of temperature stimulus involved in sensory perception of pain // detection of temperature stimulus involved in sensory perception of pain	inferred from electronic annotation // inferred from electronic annotation // inferred from electronic annotation // inferred from electronic annotation	GO:0005737 // GO:0005737 // GO:0005737 // GO:0005737	cytoplasm // cytoplasm // cytoplasm // cytoplasm	inferred from electronic annotation // inferred from electronic annotation // inferred from electronic annotation // inferred from electronic annotation	GO:0008191 // GO:0008191 // GO:0008191 // GO:0008191	metalloendopeptidase inhibitor activity // metalloendopeptidase inhibitor activity // metalloendopeptidase inhibitor activity // metalloendopeptidase inhibitor activity	inferred from electronic annotation // inferred from electronic annotation // inferred from electronic annotation // inferred from electronic annotation	---	---	Pfam	IPR009684	Proteinase inhibitor I47, latexin	main					8.22247	8.07339	7.90663	5.4313	5.0764	5.29259
TC05000809.hg.1	SPINK13	serine peptidase inhibitor, Kazal type 13 (putative)	coding	< 1e-07	< 1e-07	30.41	206.65	0.15	down	5q32 // 5q32 // 5q32 // 5q32 // 5q32 // 5q32	NM_001040129	RefSeq // GenBank // GenBank // ENSEMBL // UCSC Genes // UCSC Genes // ENSEMBL // ENSEMBL // Havana transcript // Havana transcript	Homo sapiens serine peptidase inhibitor, Kazal type 13 (putative) (SPINK13), mRNA. // Homo sapiens serine PI Kazal type 5-like 3, mRNA (cDNA clone MGC:149259 IMAGE:40113027), complete cds. // Homo sapiens serine PI Kazal type 5-like 3, mRNA (cDNA clone MGC:149260 IMAGE:40113028), complete cds. // cdna:known chromosome:GRCh37:5:147647743:147665817:1 gene:ENSG00000214510 gene_biotype:protein_coding…	chr5	+	147647743	147665817	---	---	---	GO:0005576 // GO:0005576 // GO:0005576 // GO:0005576 // GO:0005576 // GO:0005576	extracellular region // extracellular region // extracellular region // extracellular region // extracellular region // extracellular region	inferred from electronic annotation // inferred from electronic annotation // inferred from electronic annotation // inferred from electronic annotation // inferred from electronic annotation // inferred from electronic annotation	GO:0004867 // GO:0004867 // GO:0004867 // GO:0004867 // GO:0004867 // GO:0004867	serine-type endopeptidase inhibitor activity // serine-type endopeptidase inhibitor activity // serine-type endopeptidase inhibitor activity // serine-type endopeptidase inhibitor activity // serine-type endopeptidase inhibitor activity // serine-type endopeptidase inhibitor activity	inferred from electronic annotation // inferred from electronic annotation // inferred from electronic annotation // inferred from electronic annotation // inferred from electronic annotation // inferred from electronic annotation	---	---	Pfam // Pfam // Pfam // Pfam // Pfam // Pfam	IPR002350 // IPR011497 // IPR002350 // IPR011497 // IPR002350 // IPR011497	Proteinase inhibitor I1, Kazal // Kazal-type serine protease inhibitor domain // Proteinase inhibitor I1, Kazal // Kazal-type serine protease inhibitor domain // Proteinase inhibitor I1, Kazal // Kazal-type serine protease inhibitor domain	main	n345729 928bp;			ENST00000501695 n342701	7.85604	7.55587	7.62223	4.88909	4.95107	4.92802
TC02001246.hg.1	CPS1	carbamoyl-phosphate synthase 1, mitochondrial	coding	< 1e-07	< 1e-07	225.33	1332.37	0.17	down	2q35 // 2q35 // 2q35 // 2q35 // 2q35 // 2q35 // 2q35 // 2q35 // 2q35 // 2q35 // 2q35	NM_001122633	RefSeq // RefSeq // RefSeq // ENSEMBL // ENSEMBL // ENSEMBL // ENSEMBL // ENSEMBL // ENSEMBL // ENSEMBL // UCSC Genes // UCSC Genes // UCSC Genes // GenBank // Havana transcript // Havana transcript // Havana transcript // Havana transcript // Havana transcript // Havana transcript // Havana transcript // Havana transcript // Havana transcript // Havana transcript	Homo sapiens carbamoyl-phosphate synthase 1, mitochondrial (CPS1), nuclear gene encoding mitochondrial protein, transcript variant 1, mRNA. // Homo sapiens carbamoyl-phosphate synthase 1, mitochondrial (CPS1), transcript variant 3, mRNA. // Homo sapiens carbamoyl-phosphate synthase 1, mitochondrial (CPS1), nuclear gene encoding mitochondrial protein, transcript variant 2, mRNA. // cdna:known chro…	chr2	+	211342406	211543831	GO:0000050 // GO:0000050 // GO:0005980 // GO:0006543 // GO:0007494 // GO:0009636 // GO:0010043 // GO:0019240 // GO:0019433 // GO:0032094 // GO:0032496 // GO:0034641 // GO:0042493 // GO:0042594 // GO:0043200 // GO:0044281 // GO:0044344 // GO:0045909 // GO:0046209 // GO:0050667 // GO:0055081 // GO:0060416 // GO:0070365 // GO:0070409 // GO:0070409 // GO:0071320 // GO:0071377 // GO:0071400 // GO:0071…	urea cycle // urea cycle // glycogen catabolic process // glutamine catabolic process // midgut development // response to toxin // response to zinc ion // citrulline biosynthetic process // triglyceride catabolic process // response to food // response to lipopolysaccharide // cellular nitrogen compound metabolic process // response to drug // response to starvation // response to amino acid sti…	non-traceable author statement // traceable author statement // inferred from mutant phenotype // inferred from electronic annotation // inferred from electronic annotation // inferred from electronic annotation // inferred from electronic annotation // non-traceable author statement // inferred from mutant phenotype // inferred from electronic annotation // inferred from direct assay // traceabl…	GO:0005730 // GO:0005743 // GO:0005759 // GO:0042645 // GO:0043234 // GO:0005730 // GO:0005743 // GO:0005759 // GO:0042645 // GO:0043234 // GO:0005730 // GO:0005743 // GO:0005759 // GO:0042645 // GO:0043234 // GO:0005730 // GO:0005743 // GO:0005759 // GO:0042645 // GO:0043234 // GO:0005730 // GO:0005743 // GO:0005759 // GO:0042645 // GO:0043234 // GO:0005730 // GO:0005743 // GO:0005759 // GO:0042…	nucleolus // mitochondrial inner membrane // mitochondrial matrix // mitochondrial nucleoid // protein complex // nucleolus // mitochondrial inner membrane // mitochondrial matrix // mitochondrial nucleoid // protein complex // nucleolus // mitochondrial inner membrane // mitochondrial matrix // mitochondrial nucleoid // protein complex // nucleolus // mitochondrial inner membrane // mitochondria…	inferred from electronic annotation // inferred from electronic annotation // traceable author statement // inferred from direct assay // inferred from electronic annotation // inferred from electronic annotation // inferred from electronic annotation // traceable author statement // inferred from direct assay // inferred from electronic annotation // inferred from electronic annotation // inferr…	GO:0003824 // GO:0004087 // GO:0004175 // GO:0005509 // GO:0005515 // GO:0005524 // GO:0005543 // GO:0016595 // GO:0032403 // GO:0072341 // GO:0003824 // GO:0004087 // GO:0004175 // GO:0005509 // GO:0005515 // GO:0005524 // GO:0005543 // GO:0016595 // GO:0032403 // GO:0072341 // GO:0003824 // GO:0004087 // GO:0004175 // GO:0005509 // GO:0005515 // GO:0005524 // GO:0005543 // GO:0016595 // GO:0032…	catalytic activity // carbamoyl-phosphate synthase (ammonia) activity // endopeptidase activity // calcium ion binding // protein binding // ATP binding // phospholipid binding // glutamate binding // protein complex binding // modified amino acid binding // catalytic activity // carbamoyl-phosphate synthase (ammonia) activity // endopeptidase activity // calcium ion binding // protein binding //…	inferred from electronic annotation // inferred from mutant phenotype // inferred from electronic annotation // inferred from electronic annotation // inferred from physical interaction // inferred from electronic annotation // inferred from electronic annotation // inferred from electronic annotation // inferred from electronic annotation // inferred from direct assay // inferred from electronic…	---	---	Pfam // Pfam // Pfam // Pfam // Pfam // Pfam // Pfam // Pfam // Pfam // Pfam // Pfam // Pfam // Pfam // Pfam // Pfam // Pfam // Pfam // Pfam // Pfam // Pfam // Pfam // Pfam // Pfam // Pfam // Pfam // Pfam // Pfam // Pfam // Pfam // Pfam // Pfam // Pfam // Pfam	IPR002474 // IPR003135 // IPR005479 // IPR005480 // IPR005481 // IPR011095 // IPR011607 // IPR017926 // IPR002474 // IPR003135 // IPR005479 // IPR005480 // IPR005481 // IPR011095 // IPR011607 // IPR017926 // IPR003135 // IPR005479 // IPR005480 // IPR005481 // IPR011095 // IPR011607 // IPR002474 // IPR005481 // IPR017926 // IPR002474 // IPR003135 // IPR005479 // IPR005480 // IPR005481 // IPR011095…	Carbamoyl-phosphate synthase, small subunit N-terminal domain // ATP-grasp fold, ATP-dependent carboxylate-amine ligase-type // Carbamoyl-phosphate synthetase large subunit-like, ATP-binding domain // Carbamoyl-phosphate synthetase, large subunit oligomerisation domain // Carbamoyl-phosphate synthase, large subunit, N-terminal // D-alanine--D-alanine ligase, C-terminal // Methylglyoxal synthase-l…	main	ENST00000416344 8436bp;	n383802 NR_002763		ENST00000408362	10.425	10.3389	10.3364	7.72214	7.82366	7.88998
TC02001399.hg.1	ALPPL2	alkaline phosphatase, placental-like 2	coding	< 1e-07	< 1e-07	302.14	1828.82	0.17	down	2q37 // 2q37 // 2q37	NM_031313	RefSeq // ENSEMBL // UCSC Genes // GenBank // Havana transcript	Homo sapiens alkaline phosphatase, placental-like 2 (ALPPL2), mRNA. // cdna:known chromosome:GRCh37:2:233271553:233275424:1 gene:ENSG00000163286 gene_biotype:protein_coding transcript_biotype:protein_coding // --- // Homo sapiens alkaline phosphatase, placental-like 2, mRNA (cDNA clone MGC:20678 IMAGE:4652865), complete cds. // cdna:all chromosome:VEGA50:2:233271553:233275424:1 Gene:OTTHUMG000001…	chr2	+	233271552	233275424	GO:0016310 // GO:0016310 // GO:0016310	phosphorylation // phosphorylation // phosphorylation	non-traceable author statement // non-traceable author statement // non-traceable author statement	GO:0005886 // GO:0016020 // GO:0031225 // GO:0005886 // GO:0016020 // GO:0031225 // GO:0005886 // GO:0016020 // GO:0031225	plasma membrane // membrane // anchored to membrane // plasma membrane // membrane // anchored to membrane // plasma membrane // membrane // anchored to membrane	inferred from electronic annotation // non-traceable author statement // inferred from electronic annotation // inferred from electronic annotation // non-traceable author statement // inferred from electronic annotation // inferred from electronic annotation // non-traceable author statement // inferred from electronic annotation	GO:0004035 // GO:0046872 // GO:0004035 // GO:0046872 // GO:0004035 // GO:0046872	alkaline phosphatase activity // metal ion binding // alkaline phosphatase activity // metal ion binding // alkaline phosphatase activity // metal ion binding	non-traceable author statement // inferred from electronic annotation // non-traceable author statement // inferred from electronic annotation // non-traceable author statement // inferred from electronic annotation	---	---	Pfam	IPR001952	Alkaline phosphatase	main					10.9779	10.7688	10.7244	8.19299	8.11469	8.3977
TC12000487.hg.1	METTL7B	methyltransferase like 7B	coding	1e-07	1.48e-05	16.81	99.4	0.17	down	12q13.2 // 12q13.2	NM_152637	RefSeq // ENSEMBL // UCSC Genes // Havana transcript	Homo sapiens methyltransferase like 7B (METTL7B), mRNA. // cdna:known chromosome:GRCh37:12:56075330:56078395:1 gene:ENSG00000170439 gene_biotype:protein_coding transcript_biotype:protein_coding // --- // cdna:all chromosome:VEGA50:12:56075330:56078395:1 Gene:OTTHUMG00000152665	chr12	+	56075330	56078395	---	---	---	---	---	---	GO:0008168 // GO:0008168	methyltransferase activity // methyltransferase activity	inferred from electronic annotation // inferred from electronic annotation	---	---	Pfam // Pfam // Pfam // Pfam	IPR004033 // IPR007823 // IPR013216 // IPR013217	UbiE/COQ5 methyltransferase // Methyltransferase-related // Methyltransferase type 11 // Methyltransferase type 12	main					6.48426	6.54227	6.83978	3.82317	4.32026	4.05902
TC0X000978.hg.1	MAOB	monoamine oxidase B	coding	< 1e-07	< 1e-07	64.74	364.42	0.18	down	Xp11.23 // Xp11.23 // Xp11.23 // Xp11.23 // Xp11.23 // Xp11.23	NM_000898	RefSeq // ENSEMBL // ENSEMBL // ENSEMBL // ENSEMBL // UCSC Genes // UCSC Genes // UCSC Genes // UCSC Genes // GenBank // Havana transcript // Havana transcript // Havana transcript // Havana transcript	Homo sapiens monoamine oxidase B (MAOB), nuclear gene encoding mitochondrial protein, mRNA. // cdna:known chromosome:GRCh37:X:43625858:43741693:-1 gene:ENSG00000069535 gene_biotype:protein_coding transcript_biotype:protein_coding // cdna:known chromosome:GRCh37:X:43656459:43741681:-1 gene:ENSG00000069535 gene_biotype:protein_coding transcript_biotype:processed_transcript // cdna:known chromosome:…	chrX	-	43625857	43741721	GO:0006805 // GO:0009636 // GO:0010044 // GO:0010269 // GO:0014063 // GO:0032496 // GO:0042493 // GO:0044281 // GO:0045471 // GO:0045964 // GO:0051412 // GO:0006805 // GO:0009636 // GO:0010044 // GO:0010269 // GO:0014063 // GO:0032496 // GO:0042493 // GO:0044281 // GO:0045471 // GO:0045964 // GO:0051412 // GO:0006805 // GO:0009636 // GO:0010044 // GO:0010269 // GO:0014063 // GO:0032496 // GO:0042…	xenobiotic metabolic process // response to toxin // response to aluminum ion // response to selenium ion // negative regulation of serotonin secretion // response to lipopolysaccharide // response to drug // small molecule metabolic process // response to ethanol // positive regulation of dopamine metabolic process // response to corticosterone stimulus // xenobiotic metabolic process // respons…	traceable author statement // inferred from electronic annotation // inferred from electronic annotation // inferred from electronic annotation // inferred from electronic annotation // inferred from electronic annotation // inferred from electronic annotation // traceable author statement // inferred from electronic annotation // inferred from electronic annotation // inferred from electronic an…	GO:0005740 // GO:0005741 // GO:0005743 // GO:0016021 // GO:0005740 // GO:0005741 // GO:0005743 // GO:0016021 // GO:0005740 // GO:0005741 // GO:0005743 // GO:0016021 // GO:0005740 // GO:0005741 // GO:0005743 // GO:0016021 // GO:0005740 // GO:0005741 // GO:0005743 // GO:0016021 // GO:0005740 // GO:0005741 // GO:0005743 // GO:0016021	mitochondrial envelope // mitochondrial outer membrane // mitochondrial inner membrane // integral to membrane // mitochondrial envelope // mitochondrial outer membrane // mitochondrial inner membrane // integral to membrane // mitochondrial envelope // mitochondrial outer membrane // mitochondrial inner membrane // integral to membrane // mitochondrial envelope // mitochondrial outer membrane //…	traceable author statement // traceable author statement // inferred from electronic annotation // inferred from electronic annotation // traceable author statement // traceable author statement // inferred from electronic annotation // inferred from electronic annotation // traceable author statement // traceable author statement // inferred from electronic annotation // inferred from electronic…	GO:0008131 // GO:0009055 // GO:0042803 // GO:0050660 // GO:0008131 // GO:0009055 // GO:0042803 // GO:0050660 // GO:0008131 // GO:0009055 // GO:0042803 // GO:0050660 // GO:0008131 // GO:0009055 // GO:0042803 // GO:0050660 // GO:0008131 // GO:0009055 // GO:0042803 // GO:0050660 // GO:0008131 // GO:0009055 // GO:0042803 // GO:0050660	primary amine oxidase activity // electron carrier activity // protein homodimerization activity // flavin adenine dinucleotide binding // primary amine oxidase activity // electron carrier activity // protein homodimerization activity // flavin adenine dinucleotide binding // primary amine oxidase activity // electron carrier activity // protein homodimerization activity // flavin adenine dinucl…	traceable author statement // traceable author statement // inferred from electronic annotation // inferred from electronic annotation // traceable author statement // traceable author statement // inferred from electronic annotation // inferred from electronic annotation // traceable author statement // traceable author statement // inferred from electronic annotation // inferred from electronic…	---	---	Pfam // Pfam // Pfam // Pfam // Pfam // Pfam // Pfam	IPR001327 // IPR002937 // IPR002938 // IPR003953 // IPR006076 // IPR002937 // IPR002937	Pyridine nucleotide-disulphide oxidoreductase, NAD-binding domain // Amine oxidase // Monooxygenase, FAD-binding // FAD binding domain // FAD dependent oxidoreductase // Amine oxidase // Amine oxidase	main		n337665			8.53974	8.48873	8.46086	6.05713	5.84172	6.13875
TC12000227.hg.1	PDE3A	phosphodiesterase 3A, cGMP-inhibited	coding	< 1e-07	< 1e-07	45.17	242.56	0.19	down	12p12 // 12p12 // 12p12 // 12p12 // 12p12 // 12p12	NM_000921	RefSeq // RefSeq // ENSEMBL // ENSEMBL // UCSC Genes // UCSC Genes // GenBank // GenBank	Homo sapiens phosphodiesterase 3A, cGMP-inhibited (PDE3A), transcript variant 1, mRNA. // Homo sapiens phosphodiesterase 3A, cGMP-inhibited (PDE3A), transcript variant 2, mRNA. // cdna:known chromosome:GRCh37:12:20522179:20837315:1 gene:ENSG00000172572 gene_biotype:protein_coding transcript_biotype:protein_coding // cdna:known chromosome:GRCh37:12:20724798:20833451:1 gene:ENSG00000172572 gene_bio…	chr12	+	20522179	20837315	GO:0001556 // GO:0006198 // GO:0006198 // GO:0006629 // GO:0007596 // GO:0019933 // GO:0019934 // GO:0040020 // GO:0042493 // GO:0043066 // GO:0043116 // GO:0043117 // GO:0051591 // GO:0060282 // GO:0071321 // GO:0071560 // GO:0001556 // GO:0006198 // GO:0006198 // GO:0006629 // GO:0007596 // GO:0019933 // GO:0019934 // GO:0040020 // GO:0042493 // GO:0043066 // GO:0043116 // GO:0043117 // GO:0051…	oocyte maturation // cAMP catabolic process // cAMP catabolic process // lipid metabolic process // blood coagulation // cAMP-mediated signaling // cGMP-mediated signaling // regulation of meiosis // response to drug // negative regulation of apoptotic process // negative regulation of vascular permeability // positive regulation of vascular permeability // response to cAMP // positive regulation…	inferred from electronic annotation // inferred from direct assay // inferred from mutant phenotype // traceable author statement // traceable author statement // inferred from mutant phenotype // inferred from mutant phenotype // inferred from electronic annotation // inferred from electronic annotation // inferred from electronic annotation // inferred from mutant phenotype // inferred from mut…	GO:0005625 // GO:0005626 // GO:0005829 // GO:0016021 // GO:0005625 // GO:0005626 // GO:0005829 // GO:0016021 // GO:0005625 // GO:0005626 // GO:0005829 // GO:0016021 // GO:0005625 // GO:0005626 // GO:0005829 // GO:0016021 // GO:0005625 // GO:0005626 // GO:0005829 // GO:0016021 // GO:0005625 // GO:0005626 // GO:0005829 // GO:0016021	soluble fraction // insoluble fraction // cytosol // integral to membrane // soluble fraction // insoluble fraction // cytosol // integral to membrane // soluble fraction // insoluble fraction // cytosol // integral to membrane // soluble fraction // insoluble fraction // cytosol // integral to membrane // soluble fraction // insoluble fraction // cytosol // integral to membrane // soluble fracti…	inferred from electronic annotation // inferred from electronic annotation // traceable author statement // inferred from electronic annotation // inferred from electronic annotation // inferred from electronic annotation // traceable author statement // inferred from electronic annotation // inferred from electronic annotation // inferred from electronic annotation // traceable author statement …	GO:0004115 // GO:0004119 // GO:0030552 // GO:0046872 // GO:0004115 // GO:0004119 // GO:0030552 // GO:0046872 // GO:0004115 // GO:0004119 // GO:0030552 // GO:0046872 // GO:0004115 // GO:0004119 // GO:0030552 // GO:0046872 // GO:0004115 // GO:0004119 // GO:0030552 // GO:0046872 // GO:0004115 // GO:0004119 // GO:0030552 // GO:0046872	3',5'-cyclic-AMP phosphodiesterase activity // cGMP-inhibited cyclic-nucleotide phosphodiesterase activity // cAMP binding // metal ion binding // 3',5'-cyclic-AMP phosphodiesterase activity // cGMP-inhibited cyclic-nucleotide phosphodiesterase activity // cAMP binding // metal ion binding // 3',5'-cyclic-AMP phosphodiesterase activity // cGMP-inhibited cyclic-nucleotide phosphodiesterase activit…	inferred from electronic annotation // inferred from electronic annotation // inferred from electronic annotation // inferred from electronic annotation // inferred from electronic annotation // inferred from electronic annotation // inferred from electronic annotation // inferred from electronic annotation // inferred from electronic annotation // inferred from electronic annotation // inferred …	---	---	Pfam	IPR002073	3'5'-cyclic nucleotide phosphodiesterase, catalytic domain	main		n341856		ENST00000535755	7.97743	7.83034	7.91985	5.54332	5.42225	5.5143
TC02001398.hg.1	ALPP	alkaline phosphatase, placental	coding	< 1e-07	< 1e-07	217.68	1166.22	0.19	down	2q37 // 2q37 // 2q37 // 2q37 // 2q37	NM_001632	RefSeq // ENSEMBL // UCSC Genes // GenBank // GenBank // GenBank // Havana transcript // Havana transcript // Havana transcript	Homo sapiens alkaline phosphatase, placental (ALPP), mRNA. // cdna:known chromosome:GRCh37:2:233243244:233247599:1 gene:ENSG00000163283 gene_biotype:protein_coding transcript_biotype:protein_coding // --- // Homo sapiens alkaline phosphatase, placental (Regan isozyme), mRNA (cDNA clone MGC:5096 IMAGE:3460735), complete cds. // Homo sapiens alkaline phosphatase, placental (Regan isozyme), mRNA (cD…	chr2	+	233243244	233247599	---	---	---	GO:0005886 // GO:0009986 // GO:0016021 // GO:0031225 // GO:0005886 // GO:0009986 // GO:0016021 // GO:0031225 // GO:0005886 // GO:0009986 // GO:0016021 // GO:0031225 // GO:0005886 // GO:0009986 // GO:0016021 // GO:0031225 // GO:0005886 // GO:0009986 // GO:0016021 // GO:0031225	plasma membrane // cell surface // integral to membrane // anchored to membrane // plasma membrane // cell surface // integral to membrane // anchored to membrane // plasma membrane // cell surface // integral to membrane // anchored to membrane // plasma membrane // cell surface // integral to membrane // anchored to membrane // plasma membrane // cell surface // integral to membrane // anchored…	inferred from electronic annotation // inferred from direct assay // inferred from electronic annotation // inferred from electronic annotation // inferred from electronic annotation // inferred from direct assay // inferred from electronic annotation // inferred from electronic annotation // inferred from electronic annotation // inferred from direct assay // inferred from electronic annotation …	GO:0004035 // GO:0004035 // GO:0046872 // GO:0004035 // GO:0004035 // GO:0046872 // GO:0004035 // GO:0004035 // GO:0046872 // GO:0004035 // GO:0004035 // GO:0046872 // GO:0004035 // GO:0004035 // GO:0046872	alkaline phosphatase activity // alkaline phosphatase activity // metal ion binding // alkaline phosphatase activity // alkaline phosphatase activity // metal ion binding // alkaline phosphatase activity // alkaline phosphatase activity // metal ion binding // alkaline phosphatase activity // alkaline phosphatase activity // metal ion binding // alkaline phosphatase activity // alkaline phosphata…	inferred from direct assay // non-traceable author statement // inferred from electronic annotation // inferred from direct assay // non-traceable author statement // inferred from electronic annotation // inferred from direct assay // non-traceable author statement // inferred from electronic annotation // inferred from direct assay // non-traceable author statement // inferred from electronic a…	---	---	Pfam	IPR001952	Alkaline phosphatase	main				ENST00000439072	10.3016	10.1404	10.0818	7.78357	7.62342	7.87929
TC02002590.hg.1	PDE1A	phosphodiesterase 1A, calmodulin-dependent	coding	< 1e-07	< 1e-07	7.66	38.45	0.2	down	2q32.1 // 2q32.1 // 2q32.1 // 2q32.1 // 2q32.1 // 2q32.1 // 2q32.1 // 2q32.1 // 2q32.1 // 2q32.1 // 2q32.1 // 2q32.1 // 2q32.1	NM_001003683	RefSeq // RefSeq // ENSEMBL // ENSEMBL // ENSEMBL // ENSEMBL // ENSEMBL // ENSEMBL // ENSEMBL // ENSEMBL // ENSEMBL // ENSEMBL // UCSC Genes // UCSC Genes // UCSC Genes // UCSC Genes // UCSC Genes // UCSC Genes // UCSC Genes // GenBank // Havana transcript // Havana transcript // Havana transcript // Havana transcript // Havana transcript // Havana transcript // Havana transcript	Homo sapiens phosphodiesterase 1A, calmodulin-dependent (PDE1A), transcript variant 2, mRNA. // Homo sapiens phosphodiesterase 1A, calmodulin-dependent (PDE1A), transcript variant 1, mRNA. // cdna:known chromosome:GRCh37:2:183011806:183387103:-1 gene:ENSG00000115252 gene_biotype:protein_coding transcript_biotype:protein_coding // cdna:known chromosome:GRCh37:2:183007354:183106641:-1 gene:ENSG0000…	chr2	-	183004763	183387919	GO:0007165 // GO:0007173 // GO:0007202 // GO:0007596 // GO:0008543 // GO:0048011 // GO:0007165 // GO:0007173 // GO:0007202 // GO:0007596 // GO:0008543 // GO:0048011 // GO:0007165 // GO:0007173 // GO:0007202 // GO:0007596 // GO:0008543 // GO:0048011 // GO:0007165 // GO:0007173 // GO:0007202 // GO:0007596 // GO:0008543 // GO:0048011 // GO:0007165 // GO:0007173 // GO:0007202 // GO:0007596 // GO:0008…	signal transduction // epidermal growth factor receptor signaling pathway // activation of phospholipase C activity // blood coagulation // fibroblast growth factor receptor signaling pathway // nerve growth factor receptor signaling pathway // signal transduction // epidermal growth factor receptor signaling pathway // activation of phospholipase C activity // blood coagulation // fibroblast gro…	traceable author statement // traceable author statement // traceable author statement // traceable author statement // traceable author statement // traceable author statement // traceable author statement // traceable author statement // traceable author statement // traceable author statement // traceable author statement // traceable author statement // traceable author statement // traceable…	GO:0005829 // GO:0005829 // GO:0005829 // GO:0005829 // GO:0005829 // GO:0005829 // GO:0005829 // GO:0005829 // GO:0005829 // GO:0005829 // GO:0005829 // GO:0005829 // GO:0005829	cytosol // cytosol // cytosol // cytosol // cytosol // cytosol // cytosol // cytosol // cytosol // cytosol // cytosol // cytosol // cytosol	traceable author statement // traceable author statement // traceable author statement // traceable author statement // traceable author statement // traceable author statement // traceable author statement // traceable author statement // traceable author statement // traceable author statement // traceable author statement // traceable author statement // traceable author statement	GO:0004117 // GO:0005516 // GO:0046872 // GO:0004117 // GO:0005516 // GO:0046872 // GO:0004117 // GO:0005516 // GO:0046872 // GO:0004117 // GO:0005516 // GO:0046872 // GO:0004117 // GO:0005516 // GO:0046872 // GO:0004117 // GO:0005516 // GO:0046872 // GO:0004117 // GO:0005516 // GO:0046872 // GO:0004117 // GO:0005516 // GO:0046872 // GO:0004117 // GO:0005516 // GO:0046872 // GO:0004117 // GO:0005…	calmodulin-dependent cyclic-nucleotide phosphodiesterase activity // calmodulin binding // metal ion binding // calmodulin-dependent cyclic-nucleotide phosphodiesterase activity // calmodulin binding // metal ion binding // calmodulin-dependent cyclic-nucleotide phosphodiesterase activity // calmodulin binding // metal ion binding // calmodulin-dependent cyclic-nucleotide phosphodiesterase activi…	traceable author statement // inferred from electronic annotation // inferred from electronic annotation // traceable author statement // inferred from electronic annotation // inferred from electronic annotation // traceable author statement // inferred from electronic annotation // inferred from electronic annotation // traceable author statement // inferred from electronic annotation // inferr…	GenMAPP	G_Protein_Signaling	Pfam // Pfam // Pfam // Pfam // Pfam // Pfam // Pfam // Pfam // Pfam // Pfam // Pfam // Pfam // Pfam // Pfam // Pfam // Pfam // Pfam // Pfam	IPR002073 // IPR013706 // IPR002073 // IPR013706 // IPR002073 // IPR013706 // IPR002073 // IPR013706 // IPR002073 // IPR013706 // IPR002073 // IPR013706 // IPR002073 // IPR013706 // IPR002073 // IPR013706 // IPR002073 // IPR013706	3'5'-cyclic nucleotide phosphodiesterase, catalytic domain // 3'5'-cyclic nucleotide phosphodiesterase N-terminal // 3'5'-cyclic nucleotide phosphodiesterase, catalytic domain // 3'5'-cyclic nucleotide phosphodiesterase N-terminal // 3'5'-cyclic nucleotide phosphodiesterase, catalytic domain // 3'5'-cyclic nucleotide phosphodiesterase N-terminal // 3'5'-cyclic nucleotide phosphodiesterase, cataly…	main		n332980 n339050			5.32025	5.12814	5.30682	2.8719	2.98239	2.94347
TC19000538.hg.1	NCCRP1	non-specific cytotoxic cell receptor protein 1 homolog (zebrafish)	coding	< 1e-07	< 1e-07	38.96	192.94	0.2	down	19q13.2 // 19q13.2 // 19q13.2 // 19q13.2	NM_001001414	RefSeq // ENSEMBL // UCSC Genes // GenBank // GenBank	Homo sapiens non-specific cytotoxic cell receptor protein 1 homolog (zebrafish) (NCCRP1), mRNA. // cdna:known chromosome:GRCh37:19:39687604:39692522:1 gene:ENSG00000188505 gene_biotype:protein_coding transcript_biotype:protein_coding // --- // Homo sapiens non-specific cytotoxic cell receptor protein 1 homolog (zebrafish), mRNA (cDNA clone MGC:87551 IMAGE:30348184), complete cds. // Homo sapiens …	chr19	+	39687601	39692524	GO:0030163 // GO:0030163 // GO:0030163 // GO:0030163	protein catabolic process // protein catabolic process // protein catabolic process // protein catabolic process	inferred from electronic annotation // inferred from electronic annotation // inferred from electronic annotation // inferred from electronic annotation	---	---	---	---	---	---	---	---	Pfam	IPR007397	F-box associated (FBA) domain	main					7.69196	7.56033	7.48479	5.27786	5.15154	5.41078
TC01001099.hg.1	PDZK1	PDZ domain containing 1	coding	< 1e-07	< 1e-07	11.61	59.18	0.2	down	1q21 // 1q21 // 1q21 // 1q21 // 1q21 // 1q21 // 1q21 // 1q21	NM_001201325	RefSeq // RefSeq // RefSeq // ENSEMBL // ENSEMBL // ENSEMBL // ENSEMBL // UCSC Genes // UCSC Genes // UCSC Genes // GenBank // Havana transcript // Havana transcript // Havana transcript // Havana transcript // Havana transcript	Homo sapiens PDZ domain containing 1 (PDZK1), transcript variant 2, mRNA. // Homo sapiens PDZ domain containing 1 (PDZK1), transcript variant 3, mRNA. // Homo sapiens PDZ domain containing 1 (PDZK1), transcript variant 1, mRNA. // cdna:known chromosome:GRCh37:1:145743263:145764074:1 gene:ENSG00000174827 gene_biotype:protein_coding transcript_biotype:protein_coding // cdna:known chromosome:GRCh37:…	chr1	+	145726918	145764206	GO:0006810 // GO:0006810 // GO:0008283 // GO:0015879 // GO:0015893 // GO:0034767 // GO:0090002 // GO:0006810 // GO:0006810 // GO:0008283 // GO:0015879 // GO:0015893 // GO:0034767 // GO:0090002 // GO:0006810 // GO:0006810 // GO:0008283 // GO:0015879 // GO:0015893 // GO:0034767 // GO:0090002 // GO:0006810 // GO:0006810 // GO:0008283 // GO:0015879 // GO:0015893 // GO:0034767 // GO:0090002 // GO:0006…	transport // transport // cell proliferation // carnitine transport // drug transport // positive regulation of ion transmembrane transport // establishment of protein localization in plasma membrane // transport // transport // cell proliferation // carnitine transport // drug transport // positive regulation of ion transmembrane transport // establishment of protein localization in plasma membr…	inferred from direct assay // traceable author statement // traceable author statement // inferred from direct assay // non-traceable author statement // inferred from direct assay // inferred from electronic annotation // inferred from direct assay // traceable author statement // traceable author statement // inferred from direct assay // non-traceable author statement // inferred from direct a…	GO:0005737 // GO:0031526 // GO:0005737 // GO:0031526 // GO:0005737 // GO:0031526 // GO:0005737 // GO:0031526 // GO:0005737 // GO:0031526 // GO:0005737 // GO:0031526 // GO:0005737 // GO:0031526 // GO:0005737 // GO:0031526	cytoplasm // brush border membrane // cytoplasm // brush border membrane // cytoplasm // brush border membrane // cytoplasm // brush border membrane // cytoplasm // brush border membrane // cytoplasm // brush border membrane // cytoplasm // brush border membrane // cytoplasm // brush border membrane	inferred from electronic annotation // inferred from sequence or structural similarity // inferred from electronic annotation // inferred from sequence or structural similarity // inferred from electronic annotation // inferred from sequence or structural similarity // inferred from electronic annotation // inferred from sequence or structural similarity // inferred from electronic annotation // …	GO:0005124 // GO:0005215 // GO:0005515 // GO:0030165 // GO:0005124 // GO:0005215 // GO:0005515 // GO:0030165 // GO:0005124 // GO:0005215 // GO:0005515 // GO:0030165 // GO:0005124 // GO:0005215 // GO:0005515 // GO:0030165 // GO:0005124 // GO:0005215 // GO:0005515 // GO:0030165 // GO:0005124 // GO:0005215 // GO:0005515 // GO:0030165 // GO:0005124 // GO:0005215 // GO:0005515 // GO:0030165 // GO:0005…	scavenger receptor binding // transporter activity // protein binding // PDZ domain binding // scavenger receptor binding // transporter activity // protein binding // PDZ domain binding // scavenger receptor binding // transporter activity // protein binding // PDZ domain binding // scavenger receptor binding // transporter activity // protein binding // PDZ domain binding // scavenger receptor …	inferred from electronic annotation // traceable author statement // inferred from physical interaction // inferred from physical interaction // inferred from electronic annotation // traceable author statement // inferred from physical interaction // inferred from physical interaction // inferred from electronic annotation // traceable author statement // inferred from physical interaction // in…	---	---	Pfam // Pfam // Pfam	IPR001478 // IPR001478 // IPR001478	PDZ domain // PDZ domain // PDZ domain	main		n326395			6.05953	5.68845	5.87425	3.61004	3.46415	3.5273
TC17000807.hg.1	MAP2K6	mitogen-activated protein kinase kinase 6	coding	< 1e-07	< 1e-07	105.9	475.61	0.22	down	17q24.3 // 17q24.3 // 17q24.3	NM_002758	RefSeq // ENSEMBL // UCSC Genes // UCSC Genes // UCSC Genes // GenBank	Homo sapiens mitogen-activated protein kinase kinase 6 (MAP2K6), mRNA. // cdna:known chromosome:GRCh37:17:67410838:67538451:1 gene:ENSG00000108984 gene_biotype:protein_coding transcript_biotype:protein_coding // --- // --- // --- // Homo sapiens mitogen-activated protein kinase kinase 6, mRNA (cDNA clone MGC:21331 IMAGE:4499772), complete cds.	chr17	+	67410838	67538470	GO:0000187 // GO:0002224 // GO:0002755 // GO:0002756 // GO:0006351 // GO:0006355 // GO:0006915 // GO:0006975 // GO:0007050 // GO:0007165 // GO:0008063 // GO:0034130 // GO:0034134 // GO:0034138 // GO:0034142 // GO:0035666 // GO:0035872 // GO:0042493 // GO:0042692 // GO:0043065 // GO:0045087 // GO:0051149 // GO:0051403 // GO:0060048 // GO:0070423 // GO:0000187 // GO:0002224 // GO:0002755 // GO:0002…	activation of MAPK activity // toll-like receptor signaling pathway // MyD88-dependent toll-like receptor signaling pathway // MyD88-independent toll-like receptor signaling pathway // transcription, DNA-dependent // regulation of transcription, DNA-dependent // apoptotic process // DNA damage induced protein phosphorylation // cell cycle arrest // signal transduction // Toll signaling pathway //…	traceable author statement // traceable author statement // traceable author statement // traceable author statement // inferred from electronic annotation // inferred from electronic annotation // inferred from electronic annotation // traceable author statement // traceable author statement // traceable author statement // traceable author statement // traceable author statement // traceable au…	GO:0005654 // GO:0005829 // GO:0005856 // GO:0005654 // GO:0005829 // GO:0005856 // GO:0005654 // GO:0005829 // GO:0005856	nucleoplasm // cytosol // cytoskeleton // nucleoplasm // cytosol // cytoskeleton // nucleoplasm // cytosol // cytoskeleton	traceable author statement // traceable author statement // inferred from electronic annotation // traceable author statement // traceable author statement // inferred from electronic annotation // traceable author statement // traceable author statement // inferred from electronic annotation	GO:0004674 // GO:0004708 // GO:0004713 // GO:0005524 // GO:0019901 // GO:0004674 // GO:0004708 // GO:0004713 // GO:0005524 // GO:0019901 // GO:0004674 // GO:0004708 // GO:0004713 // GO:0005524 // GO:0019901	protein serine/threonine kinase activity // MAP kinase kinase activity // protein tyrosine kinase activity // ATP binding // protein kinase binding // protein serine/threonine kinase activity // MAP kinase kinase activity // protein tyrosine kinase activity // ATP binding // protein kinase binding // protein serine/threonine kinase activity // MAP kinase kinase activity // protein tyrosine kinase…	inferred from electronic annotation // traceable author statement // inferred from electronic annotation // inferred from electronic annotation // inferred from physical interaction // inferred from electronic annotation // traceable author statement // inferred from electronic annotation // inferred from electronic annotation // inferred from physical interaction // inferred from electronic anno…	GenMAPP // GenMAPP // GenMAPP // GenMAPP	Integrin-mediated_cell_adhesion_KEGG // MAPK_Cascade // Integrin-mediated_cell_adhesion_KEGG // MAPK_Cascade	Pfam // Pfam	IPR000719 // IPR001245	Protein kinase, catalytic domain // Serine-threonine/tyrosine-protein kinase catalytic domain	main				n325538	8.92561	8.85942	8.85683	6.59968	6.73998	6.82817
TC09000700.hg.1	LOC100506100	uncharacterized LOC100506100	coding	2e-07	2.44e-05	23.15	103.8	0.22	down	---	ENST00000443631	ENSEMBL // Havana transcript	cdna:known chromosome:GRCh37:9:131486724:131495473:1 gene:ENSG00000223478 gene_biotype:antisense transcript_biotype:antisense // cdna:all chromosome:VEGA50:9:131486724:131495473:1 Gene:OTTHUMG00000020758	chr9	+	131486724	131495473	---	---	---	---	---	---	---	---	---	---	---	---	---	---	main					6.5843	6.70326	6.76661	4.32156	4.44271	4.82328
TC12001804.hg.1	DCN	decorin	coding	< 1e-07	< 1e-07	15.47	67.22	0.23	down	12q21.33 // 12q21.33 // 12q21.33 // 12q21.33 // 12q21.33 // 12q21.33 // 12q21.33 // 12q21.33 // 12q21.33 // 12q21.33 // 12q21.33 // 12q21.33 // 12q21.33 // 12q21.33 // 12q21.33 // 12q21.33 // 12q21.33 // 12q21.33 // 12q21.33 // 12q21.33 // 12q21.33	NM_001920	RefSeq // RefSeq // RefSeq // RefSeq // RefSeq // RefSeq // ENSEMBL // ENSEMBL // ENSEMBL // ENSEMBL // ENSEMBL // ENSEMBL // ENSEMBL // ENSEMBL // ENSEMBL // ENSEMBL // ENSEMBL // ENSEMBL // ENSEMBL // ENSEMBL // UCSC Genes // UCSC Genes // UCSC Genes // UCSC Genes // UCSC Genes // UCSC Genes // GenBank	Homo sapiens decorin (DCN), transcript variant A1, mRNA. // Homo sapiens decorin (DCN), transcript variant A2, mRNA. // Homo sapiens decorin (DCN), transcript variant B, mRNA. // Homo sapiens decorin (DCN), transcript variant C, mRNA. // Homo sapiens decorin (DCN), transcript variant D, mRNA. // Homo sapiens decorin (DCN), transcript variant E, mRNA. // cdna:known chromosome:GRCh37:12:91539025:91…	chr12	-	91539025	91576900	GO:0001822 // GO:0001890 // GO:0007519 // GO:0007568 // GO:0009612 // GO:0009887 // GO:0019800 // GO:0032496 // GO:0042060 // GO:0001822 // GO:0001890 // GO:0007519 // GO:0007568 // GO:0009612 // GO:0009887 // GO:0019800 // GO:0032496 // GO:0042060 // GO:0001822 // GO:0001890 // GO:0007519 // GO:0007568 // GO:0009612 // GO:0009887 // GO:0019800 // GO:0032496 // GO:0042060 // GO:0001822 // GO:0001…	kidney development // placenta development // skeletal muscle tissue development // aging // response to mechanical stimulus // organ morphogenesis // peptide cross-linking via chondroitin 4-sulfate glycosaminoglycan // response to lipopolysaccharide // wound healing // kidney development // placenta development // skeletal muscle tissue development // aging // response to mechanical stimulus // …	inferred from electronic annotation // inferred from electronic annotation // inferred from electronic annotation // inferred from electronic annotation // inferred from electronic annotation // traceable author statement // inferred from electronic annotation // inferred from electronic annotation // inferred from electronic annotation // inferred from electronic annotation // inferred from elec…	GO:0005589 // GO:0005615 // GO:0031012 // GO:0031012 // GO:0005589 // GO:0005615 // GO:0031012 // GO:0031012 // GO:0005589 // GO:0005615 // GO:0031012 // GO:0031012 // GO:0005589 // GO:0005615 // GO:0031012 // GO:0031012 // GO:0005589 // GO:0005615 // GO:0031012 // GO:0031012 // GO:0005589 // GO:0005615 // GO:0031012 // GO:0031012 // GO:0005589 // GO:0005615 // GO:0031012 // GO:0031012 // GO:0005…	collagen type VI // extracellular space // extracellular matrix // extracellular matrix // collagen type VI // extracellular space // extracellular matrix // extracellular matrix // collagen type VI // extracellular space // extracellular matrix // extracellular matrix // collagen type VI // extracellular space // extracellular matrix // extracellular matrix // collagen type VI // extracellular s…	inferred from electronic annotation // inferred from direct assay // inferred from direct assay // inferred from sequence or structural similarity // inferred from electronic annotation // inferred from direct assay // inferred from direct assay // inferred from sequence or structural similarity // inferred from electronic annotation // inferred from direct assay // inferred from direct assay // …	GO:0005518 // GO:0005539 // GO:0047485 // GO:0050840 // GO:0005518 // GO:0005539 // GO:0047485 // GO:0050840 // GO:0005518 // GO:0005539 // GO:0047485 // GO:0050840 // GO:0005518 // GO:0005539 // GO:0047485 // GO:0050840 // GO:0005518 // GO:0005539 // GO:0047485 // GO:0050840 // GO:0005518 // GO:0005539 // GO:0047485 // GO:0050840 // GO:0005518 // GO:0005539 // GO:0047485 // GO:0050840 // GO:0005…	collagen binding // glycosaminoglycan binding // protein N-terminus binding // extracellular matrix binding // collagen binding // glycosaminoglycan binding // protein N-terminus binding // extracellular matrix binding // collagen binding // glycosaminoglycan binding // protein N-terminus binding // extracellular matrix binding // collagen binding // glycosaminoglycan binding // protein N-terminu…	inferred from electronic annotation // inferred from electronic annotation // inferred from electronic annotation // inferred from electronic annotation // inferred from electronic annotation // inferred from electronic annotation // inferred from electronic annotation // inferred from electronic annotation // inferred from electronic annotation // inferred from electronic annotation // inferred …	---	---	Pfam // Pfam // Pfam // Pfam // Pfam // Pfam // Pfam // Pfam // Pfam // Pfam // Pfam // Pfam // Pfam // Pfam // Pfam // Pfam // Pfam // Pfam // Pfam // Pfam // Pfam // Pfam // Pfam	IPR000372 // IPR001611 // IPR000372 // IPR001611 // IPR000372 // IPR001611 // IPR000372 // IPR001611 // IPR000372 // IPR001611 // IPR000372 // IPR001611 // IPR000372 // IPR001611 // IPR000372 // IPR000372 // IPR000372 // IPR000372 // IPR001611 // IPR000372 // IPR000372 // IPR000372 // IPR001611	Leucine-rich repeat-containing N-terminal // Leucine-rich repeat // Leucine-rich repeat-containing N-terminal // Leucine-rich repeat // Leucine-rich repeat-containing N-terminal // Leucine-rich repeat // Leucine-rich repeat-containing N-terminal // Leucine-rich repeat // Leucine-rich repeat-containing N-terminal // Leucine-rich repeat // Leucine-rich repeat-containing N-terminal // Leucine-rich r…	main					6.17996	6.03233	5.9612	4.04358	3.84893	3.95032
TC17000323.hg.1	FOXN1	forkhead box N1	coding	< 1e-07	< 1e-07	40.32	173.75	0.23	down	17q11-q12 // 17q11-q12	NM_003593	RefSeq // ENSEMBL // UCSC Genes // UCSC Genes // Havana transcript	Homo sapiens forkhead box N1 (FOXN1), mRNA. // cdna:known chromosome:GRCh37:17:26850959:26865914:1 gene:ENSG00000109101 gene_biotype:protein_coding transcript_biotype:protein_coding // --- // --- // cdna:all chromosome:VEGA50:17:26850959:26865914:1 Gene:OTTHUMG00000132603	chr17	+	26833278	26865914	GO:0002260 // GO:0006357 // GO:0006366 // GO:0006952 // GO:0007389 // GO:0008544 // GO:0009790 // GO:0009887 // GO:0030216 // GO:0033081 // GO:0048538 // GO:0050673 // GO:0051090 // GO:0002260 // GO:0006357 // GO:0006366 // GO:0006952 // GO:0007389 // GO:0008544 // GO:0009790 // GO:0009887 // GO:0030216 // GO:0033081 // GO:0048538 // GO:0050673 // GO:0051090	lymphocyte homeostasis // regulation of transcription from RNA polymerase II promoter // transcription from RNA polymerase II promoter // defense response // pattern specification process // epidermis development // embryo development // organ morphogenesis // keratinocyte differentiation // regulation of T cell differentiation in thymus // thymus development // epithelial cell proliferation // r…	inferred from electronic annotation // traceable author statement // traceable author statement // traceable author statement // not recorded // traceable author statement // not recorded // traceable author statement // not recorded // inferred from electronic annotation // not recorded // not recorded // not recorded // inferred from electronic annotation // traceable author statement // tracea…	GO:0005634 // GO:0005667 // GO:0005634 // GO:0005667	nucleus // transcription factor complex // nucleus // transcription factor complex	traceable author statement // not recorded // traceable author statement // not recorded	GO:0003690 // GO:0003705 // GO:0008134 // GO:0008301 // GO:0043565 // GO:0003690 // GO:0003705 // GO:0008134 // GO:0008301 // GO:0043565	double-stranded DNA binding // RNA polymerase II distal enhancer sequence-specific DNA binding transcription factor activity // transcription factor binding // DNA binding, bending // sequence-specific DNA binding // double-stranded DNA binding // RNA polymerase II distal enhancer sequence-specific DNA binding transcription factor activity // transcription factor binding // DNA binding, bending /…	not recorded // not recorded // not recorded // not recorded // inferred from electronic annotation // not recorded // not recorded // not recorded // not recorded // inferred from electronic annotation	---	---	Pfam	IPR001766	Transcription factor, fork head	main	n407833 8480bp;	n340580			7.51687	7.3114	7.45522	5.15931	5.35149	5.47742
TC04001382.hg.1	GPRIN3	GPRIN family member 3	coding	1.2e-06	8.19e-05	12.22	53.77	0.23	down	4q22.1 // 4q22.1 // 4q22.1	NM_198281	RefSeq // ENSEMBL // UCSC Genes // UCSC Genes // GenBank // Havana transcript	Homo sapiens GPRIN family member 3 (GPRIN3), mRNA. // cdna:known chromosome:GRCh37:4:90165429:90229161:-1 gene:ENSG00000185477 gene_biotype:protein_coding transcript_biotype:protein_coding // --- // --- // Homo sapiens GPRIN family member 3, mRNA (cDNA clone MGC:161649 IMAGE:8992087), complete cds. // cdna:all chromosome:VEGA50:4:90165429:90229161:-1 Gene:OTTHUMG00000161044	chr4	-	90165429	90229161	---	---	---	---	---	---	---	---	---	---	---	---	---	---	main			n384480 793bp;		5.48703	5.82304	5.89731	3.4836	3.3997	3.9384
TC01003857.hg.1	---	DQ584993,uc010pup.1	coding	1.6e-06	9.94e-05	32.89	142.08	0.23	down	---	uc010pup.1	UCSC Genes	---	chr1	-	222647752	222647786	---	---	---	---	---	---	---	---	---	---	---	---	---	---	main					7.14786	7.0559	7.20881	4.97864	4.69572	5.43193
TC05000453.hg.1	ANKRD32	ankyrin repeat domain 32	coding	< 1e-07	< 1e-07	22.26	91.39	0.24	down	5q15 // 5q15 // 5q15 // 5q15	NM_032290	RefSeq // ENSEMBL // ENSEMBL // UCSC Genes // UCSC Genes // UCSC Genes // GenBank // Havana transcript // Havana transcript // Havana transcript // Havana transcript // Havana transcript // Havana transcript // Havana transcript // Havana transcript	Homo sapiens ankyrin repeat domain 32 (ANKRD32), mRNA. // cdna:known chromosome:GRCh37:5:93954052:94033326:1 gene:ENSG00000133302 gene_biotype:protein_coding transcript_biotype:protein_coding // cdna:known chromosome:GRCh37:5:94027891:94075141:1 gene:ENSG00000133302 gene_biotype:protein_coding transcript_biotype:processed_transcript // --- // --- // --- // Homo sapiens ankyrin repeat domain 32, m…	chr5	+	93954052	94075141	---	---	---	GO:0005634 // GO:0005813 // GO:0005634 // GO:0005813 // GO:0005634 // GO:0005813 // GO:0005634 // GO:0005813	nucleus // centrosome // nucleus // centrosome // nucleus // centrosome // nucleus // centrosome	inferred from electronic annotation // inferred from electronic annotation // inferred from electronic annotation // inferred from electronic annotation // inferred from electronic annotation // inferred from electronic annotation // inferred from electronic annotation // inferred from electronic annotation	---	---	---	---	---	Pfam	IPR002110	Ankyrin repeat	main		n340550			6.47171	6.50202	6.52922	4.48904	4.40224	4.52503
TC10002963.hg.1	ANXA8L1	annexin A8-like 1	coding	< 1e-07	< 1e-07	118.05	488.43	0.24	down	10q11.22 // 10q11.22 // 10q11.22 // 10q11.22 // 10q11.22 // 10q11.22 // 10q11.22 // 10q11.22	NM_001098845	RefSeq // RefSeq // GenBank // ENSEMBL // ENSEMBL // ENSEMBL // UCSC Genes // UCSC Genes // UCSC Genes // UCSC Genes // UCSC Genes // UCSC Genes // ENSEMBL // GenBank // Havana transcript // Havana transcript	Homo sapiens annexin A8-like 1 (ANXA8L1), mRNA. // Homo sapiens annexin A8 (ANXA8), mRNA. // Homo sapiens annexin A8, mRNA (cDNA clone MGC:10570 IMAGE:3639064), complete cds. // cdna:known chromosome:GRCh37:10:47157983:47174093:-1 gene:ENSG00000150165 gene_biotype:protein_coding transcript_biotype:protein_coding // cdna:known chromosome:GRCh37:10:47158532:47173994:-1 gene:ENSG00000150165 gene_bio…	chr10	-	47157983	47174122	GO:0007596 // GO:0007596 // GO:0007596	blood coagulation // blood coagulation // blood coagulation	inferred from electronic annotation // inferred from electronic annotation // inferred from electronic annotation	---	---	---	GO:0005509 // GO:0005544 // GO:0005509 // GO:0005544 // GO:0005509 // GO:0005544 // GO:0005509 // GO:0005544 // GO:0005509 // GO:0005544 // GO:0005509 // GO:0005544 // GO:0005509 // GO:0005544 // GO:0005509 // GO:0005544	calcium ion binding // calcium-dependent phospholipid binding // calcium ion binding // calcium-dependent phospholipid binding // calcium ion binding // calcium-dependent phospholipid binding // calcium ion binding // calcium-dependent phospholipid binding // calcium ion binding // calcium-dependent phospholipid binding // calcium ion binding // calcium-dependent phospholipid binding // calcium i…	inferred from electronic annotation // inferred from electronic annotation // inferred from electronic annotation // inferred from electronic annotation // inferred from electronic annotation // inferred from electronic annotation // inferred from electronic annotation // inferred from electronic annotation // inferred from electronic annotation // inferred from electronic annotation // inferred …	GenMAPP // GenMAPP // GenMAPP // GenMAPP	Prostaglandin_synthesis_regulation // Prostaglandin_synthesis_regulation // Prostaglandin_synthesis_regulation // Prostaglandin_synthesis_regulation	Pfam // Pfam // Pfam // Pfam	IPR018502 // IPR018502 // IPR018502 // IPR018502	Annexin repeat // Annexin repeat // Annexin repeat // Annexin repeat	main		n340022 NR_033957		n325978	9.05983	8.8378	8.85942	6.81069	6.92387	6.90341
TC07001582.hg.1	STEAP4	STEAP family member 4	coding	< 1e-07	< 1e-07	21.22	90.08	0.24	down	7q21.12 // 7q21.12 // 7q21.12 // 7q21.12 // 7q21.12 // 7q21.12 // 7q21.12	NM_001205315	RefSeq // RefSeq // RefSeq // ENSEMBL // ENSEMBL // ENSEMBL // UCSC Genes // UCSC Genes // UCSC Genes // GenBank // Havana transcript // Havana transcript // Havana transcript	Homo sapiens STEAP family member 4 (STEAP4), transcript variant 2, mRNA. // Homo sapiens STEAP family member 4 (STEAP4), transcript variant 3, mRNA. // Homo sapiens STEAP family member 4 (STEAP4), transcript variant 1, mRNA. // cdna:known chromosome:GRCh37:7:87907343:87936203:-1 gene:ENSG00000127954 gene_biotype:protein_coding transcript_biotype:protein_coding // cdna:known chromosome:GRCh37:7:87…	chr7	-	87900207	87936228	GO:0006811 // GO:0045444 // GO:0055072 // GO:0006811 // GO:0045444 // GO:0055072 // GO:0006811 // GO:0045444 // GO:0055072 // GO:0006811 // GO:0045444 // GO:0055072 // GO:0006811 // GO:0045444 // GO:0055072 // GO:0006811 // GO:0045444 // GO:0055072 // GO:0006811 // GO:0045444 // GO:0055072	ion transport // fat cell differentiation // iron ion homeostasis // ion transport // fat cell differentiation // iron ion homeostasis // ion transport // fat cell differentiation // iron ion homeostasis // ion transport // fat cell differentiation // iron ion homeostasis // ion transport // fat cell differentiation // iron ion homeostasis // ion transport // fat cell differentiation // iron ion …	inferred from electronic annotation // inferred from sequence or structural similarity // inferred from electronic annotation // inferred from electronic annotation // inferred from sequence or structural similarity // inferred from electronic annotation // inferred from electronic annotation // inferred from sequence or structural similarity // inferred from electronic annotation // inferred fro…	GO:0000139 // GO:0005886 // GO:0016021 // GO:0000139 // GO:0005886 // GO:0016021 // GO:0000139 // GO:0005886 // GO:0016021 // GO:0000139 // GO:0005886 // GO:0016021 // GO:0000139 // GO:0005886 // GO:0016021 // GO:0000139 // GO:0005886 // GO:0016021 // GO:0000139 // GO:0005886 // GO:0016021	Golgi membrane // plasma membrane // integral to membrane // Golgi membrane // plasma membrane // integral to membrane // Golgi membrane // plasma membrane // integral to membrane // Golgi membrane // plasma membrane // integral to membrane // Golgi membrane // plasma membrane // integral to membrane // Golgi membrane // plasma membrane // integral to membrane // Golgi membrane // plasma membrane…	inferred from electronic annotation // inferred from sequence or structural similarity // inferred from electronic annotation // inferred from electronic annotation // inferred from sequence or structural similarity // inferred from electronic annotation // inferred from electronic annotation // inferred from sequence or structural similarity // inferred from electronic annotation // inferred fro…	GO:0000166 // GO:0005506 // GO:0009055 // GO:0016491 // GO:0050660 // GO:0000166 // GO:0005506 // GO:0009055 // GO:0016491 // GO:0050660 // GO:0000166 // GO:0005506 // GO:0009055 // GO:0016491 // GO:0050660 // GO:0000166 // GO:0005506 // GO:0009055 // GO:0016491 // GO:0050660 // GO:0000166 // GO:0005506 // GO:0009055 // GO:0016491 // GO:0050660 // GO:0000166 // GO:0005506 // GO:0009055 // GO:0016…	nucleotide binding // iron ion binding // electron carrier activity // oxidoreductase activity // flavin adenine dinucleotide binding // nucleotide binding // iron ion binding // electron carrier activity // oxidoreductase activity // flavin adenine dinucleotide binding // nucleotide binding // iron ion binding // electron carrier activity // oxidoreductase activity // flavin adenine dinucleotide…	inferred from electronic annotation // inferred from electronic annotation // inferred from electronic annotation // inferred from electronic annotation // inferred from electronic annotation // inferred from electronic annotation // inferred from electronic annotation // inferred from electronic annotation // inferred from electronic annotation // inferred from electronic annotation // inferred …	---	---	Pfam // Pfam // Pfam // Pfam // Pfam // Pfam // Pfam	IPR004455 // IPR006115 // IPR013130 // IPR004455 // IPR013130 // IPR004455 // IPR013130	NADP oxidoreductase, coenzyme F420-dependent // 6-phosphogluconate dehydrogenase, NADP-binding // Ferric reductase transmembrane component-like domain // NADP oxidoreductase, coenzyme F420-dependent // Ferric reductase transmembrane component-like domain // NADP oxidoreductase, coenzyme F420-dependent // Ferric reductase transmembrane component-like domain	main		n341270		ENST00000434733	6.49427	6.45016	6.49593	4.48129	4.24293	4.4868
TC20000092.hg.1	SPTLC3	serine palmitoyltransferase, long chain base subunit 3	coding	< 1e-07	< 1e-07	9.69	40.54	0.24	down	20p12.1 // 20p12.1 // 20p12.1 // 20p12.1 // 20p12.1	NM_018327	RefSeq // ENSEMBL // ENSEMBL // ENSEMBL // UCSC Genes // UCSC Genes // GenBank // Havana transcript // Havana transcript // Havana transcript // Havana transcript // Havana transcript // Havana transcript	Homo sapiens serine palmitoyltransferase, long chain base subunit 3 (SPTLC3), mRNA. // cdna:known chromosome:GRCh37:20:12989822:13140975:1 gene:ENSG00000172296 gene_biotype:protein_coding transcript_biotype:protein_coding // cdna:known chromosome:GRCh37:20:12989642:13147411:1 gene:ENSG00000172296 gene_biotype:protein_coding transcript_biotype:protein_coding // cdna:known chromosome:GRCh37:20:1298…	chr20	+	12989627	13147411	GO:0006665 // GO:0030148 // GO:0044281 // GO:0046520 // GO:0006665 // GO:0030148 // GO:0044281 // GO:0046520 // GO:0006665 // GO:0030148 // GO:0044281 // GO:0046520 // GO:0006665 // GO:0030148 // GO:0044281 // GO:0046520 // GO:0006665 // GO:0030148 // GO:0044281 // GO:0046520	sphingolipid metabolic process // sphingolipid biosynthetic process // small molecule metabolic process // sphingoid biosynthetic process // sphingolipid metabolic process // sphingolipid biosynthetic process // small molecule metabolic process // sphingoid biosynthetic process // sphingolipid metabolic process // sphingolipid biosynthetic process // small molecule metabolic process // sphingoid …	traceable author statement // traceable author statement // traceable author statement // inferred from direct assay // traceable author statement // traceable author statement // traceable author statement // inferred from direct assay // traceable author statement // traceable author statement // traceable author statement // inferred from direct assay // traceable author statement // traceable…	GO:0005789 // GO:0016021 // GO:0017059 // GO:0005789 // GO:0016021 // GO:0017059 // GO:0005789 // GO:0016021 // GO:0017059 // GO:0005789 // GO:0016021 // GO:0017059 // GO:0005789 // GO:0016021 // GO:0017059	endoplasmic reticulum membrane // integral to membrane // serine C-palmitoyltransferase complex // endoplasmic reticulum membrane // integral to membrane // serine C-palmitoyltransferase complex // endoplasmic reticulum membrane // integral to membrane // serine C-palmitoyltransferase complex // endoplasmic reticulum membrane // integral to membrane // serine C-palmitoyltransferase complex // end…	traceable author statement // inferred from electronic annotation // inferred from direct assay // traceable author statement // inferred from electronic annotation // inferred from direct assay // traceable author statement // inferred from electronic annotation // inferred from direct assay // traceable author statement // inferred from electronic annotation // inferred from direct assay // tra…	GO:0004758 // GO:0030170 // GO:0004758 // GO:0030170 // GO:0004758 // GO:0030170 // GO:0004758 // GO:0030170 // GO:0004758 // GO:0030170	serine C-palmitoyltransferase activity // pyridoxal phosphate binding // serine C-palmitoyltransferase activity // pyridoxal phosphate binding // serine C-palmitoyltransferase activity // pyridoxal phosphate binding // serine C-palmitoyltransferase activity // pyridoxal phosphate binding // serine C-palmitoyltransferase activity // pyridoxal phosphate binding	inferred from direct assay // inferred from electronic annotation // inferred from direct assay // inferred from electronic annotation // inferred from direct assay // inferred from electronic annotation // inferred from direct assay // inferred from electronic annotation // inferred from direct assay // inferred from electronic annotation	---	---	Pfam // Pfam // Pfam	IPR004839 // IPR001597 // IPR004839	Aminotransferase, class I/classII // Aromatic amino acid beta-eliminating lyase/threonine aldolase // Aminotransferase, class I/classII	main		n339582		ENST00000445249	5.24067	5.28005	5.46392	3.24781	3.23316	3.33693
TC01001820.hg.1	MARCH1	mitochondrial amidoxime reducing component 1	coding	< 1e-07	< 1e-07	43.76	180.99	0.24	down	1q41 // 1q41 // 1q41 // 1q41	NM_022746	RefSeq // ENSEMBL // ENSEMBL // UCSC Genes // UCSC Genes // GenBank // Havana transcript // Havana transcript // Havana transcript // Havana transcript // Havana transcript // Havana transcript // Havana transcript	Homo sapiens mitochondrial amidoxime reducing component 1 (MARC1), nuclear gene encoding mitochondrial protein, mRNA. // cdna:known chromosome:GRCh37:1:220960101:220987730:1 gene:ENSG00000186205 gene_biotype:protein_coding transcript_biotype:protein_coding // cdna:known chromosome:GRCh37:1:220966531:220987735:1 gene:ENSG00000186205 gene_biotype:protein_coding transcript_biotype:processed_transcri…	chr1	+	220960039	220987741	GO:0042126 // GO:0051410 // GO:0055114 // GO:0042126 // GO:0051410 // GO:0055114 // GO:0042126 // GO:0051410 // GO:0055114 // GO:0042126 // GO:0051410 // GO:0055114	nitrate metabolic process // detoxification of nitrogen compound // oxidation-reduction process // nitrate metabolic process // detoxification of nitrogen compound // oxidation-reduction process // nitrate metabolic process // detoxification of nitrogen compound // oxidation-reduction process // nitrate metabolic process // detoxification of nitrogen compound // oxidation-reduction process	inferred from direct assay // non-traceable author statement // inferred from direct assay // inferred from direct assay // non-traceable author statement // inferred from direct assay // inferred from direct assay // non-traceable author statement // inferred from direct assay // inferred from direct assay // non-traceable author statement // inferred from direct assay	GO:0005739 // GO:0005743 // GO:0005739 // GO:0005743 // GO:0005739 // GO:0005743 // GO:0005739 // GO:0005743	mitochondrion // mitochondrial inner membrane // mitochondrion // mitochondrial inner membrane // mitochondrion // mitochondrial inner membrane // mitochondrion // mitochondrial inner membrane	inferred from sequence or structural similarity // inferred from electronic annotation // inferred from sequence or structural similarity // inferred from electronic annotation // inferred from sequence or structural similarity // inferred from electronic annotation // inferred from sequence or structural similarity // inferred from electronic annotation	GO:0008940 // GO:0030151 // GO:0030170 // GO:0043546 // GO:0008940 // GO:0030151 // GO:0030170 // GO:0043546 // GO:0008940 // GO:0030151 // GO:0030170 // GO:0043546 // GO:0008940 // GO:0030151 // GO:0030170 // GO:0043546	nitrate reductase activity // molybdenum ion binding // pyridoxal phosphate binding // molybdopterin cofactor binding // nitrate reductase activity // molybdenum ion binding // pyridoxal phosphate binding // molybdopterin cofactor binding // nitrate reductase activity // molybdenum ion binding // pyridoxal phosphate binding // molybdopterin cofactor binding // nitrate reductase activity // molybd…	inferred from direct assay // inferred from direct assay // inferred from electronic annotation // inferred from direct assay // inferred from direct assay // inferred from direct assay // inferred from electronic annotation // inferred from direct assay // inferred from direct assay // inferred from direct assay // inferred from electronic annotation // inferred from direct assay // inferred fro…	---	---	Pfam // Pfam	IPR005302 // IPR005303	Molybdenum cofactor sulfurase, C-terminal // MOSC, N-terminal beta barrel	main					7.68009	7.39273	7.38758	5.46267	5.4755	5.40417
TC10000314.hg.1	ANXA8L1	annexin A8-like 1	coding	< 1e-07	< 1e-07	113.72	457.58	0.25	down	10q11.22 // 10q11.22 // 10q11.22 // 10q11.22 // 10q11.22 // 10q11.22 // 10q11.22 // 10q11.22	NM_001098845	RefSeq // RefSeq // GenBank // ENSEMBL // ENSEMBL // ENSEMBL // ENSEMBL // UCSC Genes // UCSC Genes // UCSC Genes // UCSC Genes // UCSC Genes // UCSC Genes // UCSC Genes // ENSEMBL // GenBank // Havana transcript // Havana transcript	Homo sapiens annexin A8-like 1 (ANXA8L1), mRNA. // Homo sapiens annexin A8 (ANXA8), mRNA. // Homo sapiens annexin A8, mRNA (cDNA clone MGC:10570 IMAGE:3639064), complete cds. // cdna:known chromosome:GRCh37:10:48255253:48271369:1 gene:ENSG00000165390 gene_biotype:protein_coding transcript_biotype:protein_coding // cdna:known chromosome:GRCh37:10:48255279:48279199:1 gene:ENSG00000215020 gene_bioty…	chr10	+	48255225	48279199	GO:0007596 // GO:0007596 // GO:0007596 // GO:0007596 // GO:0007596 // GO:0007596 // GO:0007596	blood coagulation // blood coagulation // blood coagulation // blood coagulation // blood coagulation // blood coagulation // blood coagulation	inferred from electronic annotation // inferred from electronic annotation // inferred from electronic annotation // inferred from electronic annotation // inferred from electronic annotation // inferred from electronic annotation // inferred from electronic annotation	---	---	---	GO:0005509 // GO:0005544 // GO:0005509 // GO:0005544 // GO:0005509 // GO:0005544 // GO:0005509 // GO:0005544 // GO:0005509 // GO:0005544 // GO:0005509 // GO:0005544 // GO:0005509 // GO:0005544 // GO:0005509 // GO:0005544	calcium ion binding // calcium-dependent phospholipid binding // calcium ion binding // calcium-dependent phospholipid binding // calcium ion binding // calcium-dependent phospholipid binding // calcium ion binding // calcium-dependent phospholipid binding // calcium ion binding // calcium-dependent phospholipid binding // calcium ion binding // calcium-dependent phospholipid binding // calcium i…	inferred from electronic annotation // inferred from electronic annotation // inferred from electronic annotation // inferred from electronic annotation // inferred from electronic annotation // inferred from electronic annotation // inferred from electronic annotation // inferred from electronic annotation // inferred from electronic annotation // inferred from electronic annotation // inferred …	GenMAPP // GenMAPP // GenMAPP // GenMAPP	Prostaglandin_synthesis_regulation // Prostaglandin_synthesis_regulation // Prostaglandin_synthesis_regulation // Prostaglandin_synthesis_regulation	Pfam // Pfam // Pfam // Pfam	IPR018502 // IPR018502 // IPR018502 // IPR018502	Annexin repeat // Annexin repeat // Annexin repeat // Annexin repeat	main					8.93881	8.75562	8.78017	6.79345	6.85128	6.83153
TC01003733.hg.1	PIK3C2B	phosphoinositide-3-kinase, class 2, beta polypeptide	coding	< 1e-07	< 1e-07	86.85	346.45	0.25	down	1q32 // 1q32 // 1q32 // 1q32 // 1q32 // 1q32 // 1q32 // 1q32 // 1q32	NM_002646	RefSeq // ENSEMBL // ENSEMBL // ENSEMBL // ENSEMBL // ENSEMBL // UCSC Genes // UCSC Genes // UCSC Genes // UCSC Genes // GenBank // GenBank // GenBank // Havana transcript // Havana transcript // Havana transcript // Havana transcript // Havana transcript // Havana transcript // Havana transcript	Homo sapiens phosphoinositide-3-kinase, class 2, beta polypeptide (PIK3C2B), mRNA. // cdna:known chromosome:GRCh37:1:204391756:204459552:-1 gene:ENSG00000133056 gene_biotype:protein_coding transcript_biotype:protein_coding // cdna:known chromosome:GRCh37:1:204391770:204403586:-1 gene:ENSG00000133056 gene_biotype:protein_coding transcript_biotype:protein_coding // cdna:known chromosome:GRCh37:1:20…	chr1	-	204391756	204463852	GO:0008150 // GO:0043491 // GO:0048015 // GO:0008150 // GO:0043491 // GO:0048015 // GO:0008150 // GO:0043491 // GO:0048015 // GO:0008150 // GO:0043491 // GO:0048015 // GO:0008150 // GO:0043491 // GO:0048015 // GO:0008150 // GO:0043491 // GO:0048015 // GO:0008150 // GO:0043491 // GO:0048015 // GO:0008150 // GO:0043491 // GO:0048015 // GO:0008150 // GO:0043491 // GO:0048015	biological_process // protein kinase B signaling cascade // phosphatidylinositol-mediated signaling // biological_process // protein kinase B signaling cascade // phosphatidylinositol-mediated signaling // biological_process // protein kinase B signaling cascade // phosphatidylinositol-mediated signaling // biological_process // protein kinase B signaling cascade // phosphatidylinositol-mediated …	no biological data available // inferred from electronic annotation // inferred from electronic annotation // no biological data available // inferred from electronic annotation // inferred from electronic annotation // no biological data available // inferred from electronic annotation // inferred from electronic annotation // no biological data available // inferred from electronic annotation /…	GO:0005634 // GO:0005783 // GO:0005792 // GO:0005829 // GO:0005886 // GO:0030139 // GO:0005634 // GO:0005783 // GO:0005792 // GO:0005829 // GO:0005886 // GO:0030139 // GO:0005634 // GO:0005783 // GO:0005792 // GO:0005829 // GO:0005886 // GO:0030139 // GO:0005634 // GO:0005783 // GO:0005792 // GO:0005829 // GO:0005886 // GO:0030139 // GO:0005634 // GO:0005783 // GO:0005792 // GO:0005829 // GO:0005…	nucleus // endoplasmic reticulum // microsome // cytosol // plasma membrane // endocytic vesicle // nucleus // endoplasmic reticulum // microsome // cytosol // plasma membrane // endocytic vesicle // nucleus // endoplasmic reticulum // microsome // cytosol // plasma membrane // endocytic vesicle // nucleus // endoplasmic reticulum // microsome // cytosol // plasma membrane // endocytic vesicle //…	inferred from electronic annotation // inferred from electronic annotation // non-traceable author statement // non-traceable author statement // non-traceable author statement // inferred from electronic annotation // inferred from electronic annotation // inferred from electronic annotation // non-traceable author statement // non-traceable author statement // non-traceable author statement // …	GO:0001727 // GO:0005515 // GO:0005524 // GO:0035005 // GO:0035091 // GO:0001727 // GO:0005515 // GO:0005524 // GO:0035005 // GO:0035091 // GO:0001727 // GO:0005515 // GO:0005524 // GO:0035005 // GO:0035091 // GO:0001727 // GO:0005515 // GO:0005524 // GO:0035005 // GO:0035091 // GO:0001727 // GO:0005515 // GO:0005524 // GO:0035005 // GO:0035091 // GO:0001727 // GO:0005515 // GO:0005524 // GO:0035…	lipid kinase activity // protein binding // ATP binding // 1-phosphatidylinositol-4-phosphate 3-kinase activity // phosphatidylinositol binding // lipid kinase activity // protein binding // ATP binding // 1-phosphatidylinositol-4-phosphate 3-kinase activity // phosphatidylinositol binding // lipid kinase activity // protein binding // ATP binding // 1-phosphatidylinositol-4-phosphate 3-kinase ac…	inferred from electronic annotation // inferred from physical interaction // inferred from electronic annotation // non-traceable author statement // inferred from electronic annotation // inferred from electronic annotation // inferred from physical interaction // inferred from electronic annotation // non-traceable author statement // inferred from electronic annotation // inferred from electro…	GenMAPP // GenMAPP // GenMAPP // GenMAPP	S1P_Signaling // S1P_Signaling // S1P_Signaling // S1P_Signaling	Pfam // Pfam // Pfam // Pfam // Pfam // Pfam // Pfam // Pfam // Pfam // Pfam // Pfam // Pfam // Pfam	IPR000008 // IPR000341 // IPR000403 // IPR001263 // IPR001683 // IPR002420 // IPR000403 // IPR000008 // IPR000341 // IPR000403 // IPR001263 // IPR001683 // IPR002420	C2 calcium-dependent membrane targeting // Phosphatidylinositol 3-kinase Ras-binding (PI3K RBD) domain // Phosphatidylinositol 3-/4-kinase, catalytic domain // Phosphoinositide 3-kinase, accessory (PIK) domain // Phox homologous domain // Phosphatidylinositol 3-kinase C2 (PI3K C2) domain // Phosphatidylinositol 3-/4-kinase, catalytic domain // C2 calcium-dependent membrane targeting // Phosphatid…	main				ENST00000443515	8.58566	8.32162	8.36326	6.31331	6.43698	6.55941
TC10000309.hg.1	ANXA8L2	annexin A8-like 2	coding	< 1e-07	< 1e-07	116.28	442.44	0.26	down	10q11.22 // --- // 10q11.22 // 10q11.22 // 10q11.22 // 10q11.22 // 10q11.22 // 10q11.22	NM_001630	RefSeq // ENSEMBL // ENSEMBL // ENSEMBL // ENSEMBL // ENSEMBL // ENSEMBL // UCSC Genes // UCSC Genes // UCSC Genes // UCSC Genes // UCSC Genes // GenBank // GenBank // Havana transcript // Havana transcript // Havana transcript	Homo sapiens annexin A8-like 2 (ANXA8L2), mRNA. // cdna:known chromosome:GRCh37:10:47746962:47770871:1 gene:ENSG00000215033 gene_biotype:protein_coding transcript_biotype:protein_coding // cdna:known chromosome:GRCh37:10:47746936:47763041:1 gene:ENSG00000186807 gene_biotype:protein_coding transcript_biotype:protein_coding // cdna:known chromosome:GRCh37:10:47746990:47763035:1 gene:ENSG00000186807…	chr10	+	47742393	47770871	GO:0007596	blood coagulation	inferred from electronic annotation	---	---	---	GO:0005509 // GO:0005544 // GO:0005509 // GO:0005544 // GO:0005509 // GO:0005544 // GO:0005509 // GO:0005544 // GO:0005509 // GO:0005544 // GO:0005509 // GO:0005544 // GO:0005509 // GO:0005544	calcium ion binding // calcium-dependent phospholipid binding // calcium ion binding // calcium-dependent phospholipid binding // calcium ion binding // calcium-dependent phospholipid binding // calcium ion binding // calcium-dependent phospholipid binding // calcium ion binding // calcium-dependent phospholipid binding // calcium ion binding // calcium-dependent phospholipid binding // calcium i…	inferred from electronic annotation // inferred from electronic annotation // inferred from electronic annotation // inferred from electronic annotation // inferred from electronic annotation // inferred from electronic annotation // inferred from electronic annotation // inferred from electronic annotation // inferred from electronic annotation // inferred from electronic annotation // inferred …	GenMAPP // GenMAPP	Prostaglandin_synthesis_regulation // Prostaglandin_synthesis_regulation	Pfam // Pfam // Pfam // Pfam	IPR018502 // IPR018502 // IPR018502 // IPR018502	Annexin repeat // Annexin repeat // Annexin repeat // Annexin repeat	main					8.87336	8.72028	8.7354	6.83583	6.87763	6.85898
TC12001803.hg.1	LUM	lumican	coding	< 1e-07	< 1e-07	14.63	56.78	0.26	down	12q21.3-q22 // 12q21.3-q22 // 12q21.3-q22 // 12q21.3-q22 // 12q21.3-q22	NM_002345	RefSeq // ENSEMBL // ENSEMBL // UCSC Genes // GenBank // GenBank	Homo sapiens lumican (LUM), mRNA. // cdna:known chromosome:GRCh37:12:91496406:91505608:-1 gene:ENSG00000139329 gene_biotype:protein_coding transcript_biotype:protein_coding // cdna:known chromosome:GRCh37:12:91497360:91505263:-1 gene:ENSG00000139329 gene_biotype:protein_coding transcript_biotype:processed_transcript // --- // Homo sapiens lumican, mRNA (cDNA clone MGC:12410 IMAGE:3950745), comple…	chr12	-	91496406	91505608	GO:0007601 // GO:0014070 // GO:0030199 // GO:0051216 // GO:0070848 // GO:0007601 // GO:0014070 // GO:0030199 // GO:0051216 // GO:0070848 // GO:0007601 // GO:0014070 // GO:0030199 // GO:0051216 // GO:0070848 // GO:0007601 // GO:0014070 // GO:0030199 // GO:0051216 // GO:0070848 // GO:0007601 // GO:0014070 // GO:0030199 // GO:0051216 // GO:0070848	visual perception // response to organic cyclic compound // collagen fibril organization // cartilage development // response to growth factor stimulus // visual perception // response to organic cyclic compound // collagen fibril organization // cartilage development // response to growth factor stimulus // visual perception // response to organic cyclic compound // collagen fibril organization …	traceable author statement // inferred from electronic annotation // non-traceable author statement // inferred from electronic annotation // inferred from electronic annotation // traceable author statement // inferred from electronic annotation // non-traceable author statement // inferred from electronic annotation // inferred from electronic annotation // traceable author statement // inferre…	GO:0005576 // GO:0005578 // GO:0005583 // GO:0005615 // GO:0031012 // GO:0031012 // GO:0005576 // GO:0005578 // GO:0005583 // GO:0005615 // GO:0031012 // GO:0031012 // GO:0005576 // GO:0005578 // GO:0005583 // GO:0005615 // GO:0031012 // GO:0031012 // GO:0005576 // GO:0005578 // GO:0005583 // GO:0005615 // GO:0031012 // GO:0031012 // GO:0005576 // GO:0005578 // GO:0005583 // GO:0005615 // GO:0031…	extracellular region // proteinaceous extracellular matrix // fibrillar collagen // extracellular space // extracellular matrix // extracellular matrix // extracellular region // proteinaceous extracellular matrix // fibrillar collagen // extracellular space // extracellular matrix // extracellular matrix // extracellular region // proteinaceous extracellular matrix // fibrillar collagen // extra…	non-traceable author statement // traceable author statement // inferred from direct assay // inferred from direct assay // inferred from direct assay // inferred from sequence or structural similarity // non-traceable author statement // traceable author statement // inferred from direct assay // inferred from direct assay // inferred from direct assay // inferred from sequence or structural sim…	GO:0005201 // GO:0005518 // GO:0005201 // GO:0005518 // GO:0005201 // GO:0005518 // GO:0005201 // GO:0005518 // GO:0005201 // GO:0005518	extracellular matrix structural constituent // collagen binding // extracellular matrix structural constituent // collagen binding // extracellular matrix structural constituent // collagen binding // extracellular matrix structural constituent // collagen binding // extracellular matrix structural constituent // collagen binding	non-traceable author statement // inferred from direct assay // non-traceable author statement // inferred from direct assay // non-traceable author statement // inferred from direct assay // non-traceable author statement // inferred from direct assay // non-traceable author statement // inferred from direct assay	---	---	Pfam // Pfam	IPR000372 // IPR001611	Leucine-rich repeat-containing N-terminal // Leucine-rich repeat	main					5.74152	5.86784	5.83346	3.95162	3.73736	3.91279
TC19000081.hg.1	CREB3L3	cAMP responsive element binding protein 3-like 3	coding	< 1e-07	< 1e-07	38.39	148.96	0.26	down	19p13.3 // 19p13.3 // 19p13.3 // 19p13.3 // 19p13.3 // 19p13.3 // 19p13.3	NM_032607	RefSeq // ENSEMBL // ENSEMBL // ENSEMBL // UCSC Genes // UCSC Genes // UCSC Genes // UCSC Genes // GenBank // GenBank // GenBank	Homo sapiens cAMP responsive element binding protein 3-like 3 (CREB3L3), mRNA. // cdna:known chromosome:GRCh37:19:4153629:4173050:1 gene:ENSG00000060566 gene_biotype:protein_coding transcript_biotype:protein_coding // cdna:known chromosome:GRCh37:19:4153629:4173050:1 gene:ENSG00000060566 gene_biotype:protein_coding transcript_biotype:protein_coding // cdna:known chromosome:GRCh37:19:4153629:41730…	chr19	+	4153629	4173050	GO:0006351 // GO:0006986 // GO:0006351 // GO:0006986 // GO:0006351 // GO:0006986 // GO:0006351 // GO:0006986 // GO:0006351 // GO:0006986 // GO:0006351 // GO:0006986 // GO:0006351 // GO:0006986	transcription, DNA-dependent // response to unfolded protein // transcription, DNA-dependent // response to unfolded protein // transcription, DNA-dependent // response to unfolded protein // transcription, DNA-dependent // response to unfolded protein // transcription, DNA-dependent // response to unfolded protein // transcription, DNA-dependent // response to unfolded protein // transcription, …	inferred from electronic annotation // inferred from electronic annotation // inferred from electronic annotation // inferred from electronic annotation // inferred from electronic annotation // inferred from electronic annotation // inferred from electronic annotation // inferred from electronic annotation // inferred from electronic annotation // inferred from electronic annotation // inferred …	GO:0005634 // GO:0005789 // GO:0016021 // GO:0005634 // GO:0005789 // GO:0016021 // GO:0005634 // GO:0005789 // GO:0016021 // GO:0005634 // GO:0005789 // GO:0016021 // GO:0005634 // GO:0005789 // GO:0016021 // GO:0005634 // GO:0005789 // GO:0016021 // GO:0005634 // GO:0005789 // GO:0016021	nucleus // endoplasmic reticulum membrane // integral to membrane // nucleus // endoplasmic reticulum membrane // integral to membrane // nucleus // endoplasmic reticulum membrane // integral to membrane // nucleus // endoplasmic reticulum membrane // integral to membrane // nucleus // endoplasmic reticulum membrane // integral to membrane // nucleus // endoplasmic reticulum membrane // integral …	inferred from electronic annotation // inferred from electronic annotation // inferred from electronic annotation // inferred from electronic annotation // inferred from electronic annotation // inferred from electronic annotation // inferred from electronic annotation // inferred from electronic annotation // inferred from electronic annotation // inferred from electronic annotation // inferred …	GO:0003700 // GO:0005515 // GO:0043565 // GO:0046983 // GO:0003700 // GO:0005515 // GO:0043565 // GO:0046983 // GO:0003700 // GO:0005515 // GO:0043565 // GO:0046983 // GO:0003700 // GO:0005515 // GO:0043565 // GO:0046983 // GO:0003700 // GO:0005515 // GO:0043565 // GO:0046983 // GO:0003700 // GO:0005515 // GO:0043565 // GO:0046983 // GO:0003700 // GO:0005515 // GO:0043565 // GO:0046983	sequence-specific DNA binding transcription factor activity // protein binding // sequence-specific DNA binding // protein dimerization activity // sequence-specific DNA binding transcription factor activity // protein binding // sequence-specific DNA binding // protein dimerization activity // sequence-specific DNA binding transcription factor activity // protein binding // sequence-specific DNA…	inferred from electronic annotation // inferred from physical interaction // inferred from electronic annotation // inferred from electronic annotation // inferred from electronic annotation // inferred from physical interaction // inferred from electronic annotation // inferred from electronic annotation // inferred from electronic annotation // inferred from physical interaction // inferred fro…	---	---	Pfam // Pfam // Pfam // Pfam	IPR011616 // IPR011700 // IPR011616 // IPR011700	bZIP transcription factor, bZIP-1 // Basic leucine zipper // bZIP transcription factor, bZIP-1 // Basic leucine zipper	main					7.1029	7.26161	7.25274	5.10311	5.35515	5.31783
TC11002390.hg.1	HSPA8	heat shock 70kDa protein 8	coding	1e-07	1.48e-05	354.73	1374.67	0.26	down	11q24.1 // 11q24.1 // 11q23.3-q25 // 11q23.3-q25 // 11q24.1 // 11q23.3-q25 // 11q23.3-q25 // 11q23.3-q25 // 11q24.1 // 11q23.3-q25 // 11q23.3-q25 // 11q24.1 // 11q23.3-q25 // 11q23.3-q25 // 11q24.1 // 11q23.3-q25 // 11q23.3-q25 // 11q24.1 // 11q23.3-q25 // 11q23.3-q25 // 11q24.1 // 11q23.3-q25 // 11q23.3-q25 // 11q24.1 // 11q23.3-q25 // 11q23.3-q25 // 11q24.1 // 11q24.1 // 11q24.1 // 11q24.1	NM_006597	RefSeq // RefSeq // ENSEMBL // ENSEMBL // ENSEMBL // ENSEMBL // ENSEMBL // ENSEMBL // ENSEMBL // ENSEMBL // ENSEMBL // UCSC Genes // UCSC Genes // UCSC Genes // UCSC Genes // UCSC Genes // UCSC Genes // GenBank // GenBank // GenBank	Homo sapiens heat shock 70kDa protein 8 (HSPA8), transcript variant 1, mRNA. // Homo sapiens heat shock 70kDa protein 8 (HSPA8), transcript variant 2, mRNA. // cdna:putative chromosome:GRCh37:11:122928205:122932040:-1 gene:ENSG00000109971 gene_biotype:protein_coding transcript_biotype:protein_coding // ncrna:snoRNA chromosome:GRCh37:11:122930043:122930130:-1 gene:ENSG00000202252 gene_biotype:snoR…	chr11	-	122928197	122933186	GO:0006351 // GO:0006457 // GO:0006892 // GO:0006986 // GO:0007268 // GO:0007269 // GO:0010467 // GO:0016044 // GO:0016070 // GO:0016071 // GO:0044419 // GO:0045892 // GO:0006351 // GO:0006457 // GO:0006892 // GO:0006986 // GO:0007268 // GO:0007269 // GO:0010467 // GO:0016044 // GO:0016070 // GO:0016071 // GO:0044419 // GO:0045892 // GO:0006351 // GO:0006457 // GO:0006892 // GO:0006986 // GO:0007…	transcription, DNA-dependent // protein folding // post-Golgi vesicle-mediated transport // response to unfolded protein // synaptic transmission // neurotransmitter secretion // gene expression // cellular membrane organization // RNA metabolic process // mRNA metabolic process // interspecies interaction between organisms // negative regulation of transcription, DNA-dependent // transcription, …	inferred from electronic annotation // non-traceable author statement // traceable author statement // non-traceable author statement // traceable author statement // traceable author statement // traceable author statement // traceable author statement // traceable author statement // traceable author statement // inferred from electronic annotation // inferred from direct assay // inferred from…	GO:0005622 // GO:0005829 // GO:0005886 // GO:0009986 // GO:0030529 // GO:0042470 // GO:0061202 // GO:0005622 // GO:0005829 // GO:0005886 // GO:0009986 // GO:0030529 // GO:0042470 // GO:0061202 // GO:0005622 // GO:0005829 // GO:0005886 // GO:0009986 // GO:0030529 // GO:0042470 // GO:0061202 // GO:0005622 // GO:0005829 // GO:0005886 // GO:0009986 // GO:0030529 // GO:0042470 // GO:0061202 // GO:0005…	intracellular // cytosol // plasma membrane // cell surface // ribonucleoprotein complex // melanosome // clathrin sculpted gamma-aminobutyric acid transport vesicle membrane // intracellular // cytosol // plasma membrane // cell surface // ribonucleoprotein complex // melanosome // clathrin sculpted gamma-aminobutyric acid transport vesicle membrane // intracellular // cytosol // plasma membrane…	non-traceable author statement // traceable author statement // traceable author statement // inferred from direct assay // inferred from direct assay // inferred from electronic annotation // traceable author statement // non-traceable author statement // traceable author statement // traceable author statement // inferred from direct assay // inferred from direct assay // inferred from electron…	GO:0005515 // GO:0005524 // GO:0042623 // GO:0005515 // GO:0005524 // GO:0042623 // GO:0005515 // GO:0005524 // GO:0042623 // GO:0005515 // GO:0005524 // GO:0042623 // GO:0005515 // GO:0005524 // GO:0042623 // GO:0005515 // GO:0005524 // GO:0042623 // GO:0005515 // GO:0005524 // GO:0042623 // GO:0005515 // GO:0005524 // GO:0042623 // GO:0005515 // GO:0005524 // GO:0042623 // GO:0005515 // GO:0005…	protein binding // ATP binding // ATPase activity, coupled // protein binding // ATP binding // ATPase activity, coupled // protein binding // ATP binding // ATPase activity, coupled // protein binding // ATP binding // ATPase activity, coupled // protein binding // ATP binding // ATPase activity, coupled // protein binding // ATP binding // ATPase activity, coupled // protein binding // ATP bind…	inferred from physical interaction // inferred from electronic annotation // non-traceable author statement // inferred from physical interaction // inferred from electronic annotation // non-traceable author statement // inferred from physical interaction // inferred from electronic annotation // non-traceable author statement // inferred from physical interaction // inferred from electronic ann…	GenMAPP // GenMAPP // GenMAPP	Circadian_Exercise // Circadian_Exercise // Circadian_Exercise	Pfam // Pfam // Pfam // Pfam // Pfam // Pfam // Pfam // Pfam // Pfam // Pfam // Pfam // Pfam // Pfam	IPR004753 // IPR013126 // IPR004753 // IPR013126 // IPR004753 // IPR013126 // IPR004753 // IPR013126 // IPR003494 // IPR013126 // IPR013126 // IPR004753 // IPR013126	Cell shape determining protein MreB/Mrl // Heat shock protein 70 family // Cell shape determining protein MreB/Mrl // Heat shock protein 70 family // Cell shape determining protein MreB/Mrl // Heat shock protein 70 family // Cell shape determining protein MreB/Mrl // Heat shock protein 70 family // SHS2 domain inserted in FtsA // Heat shock protein 70 family // Heat shock protein 70 family // Cel…	main					10.267	10.454	10.5146	8.5133	8.27132	8.61525
TC01003866.hg.1	HHIPL2	HHIP-like 2	coding	1e-07	1.48e-05	13.68	51.7	0.26	down	1q41 // 1q41 // 1q41 // 1q41 // 1q41	NM_024746	RefSeq // ENSEMBL // ENSEMBL // UCSC Genes // GenBank // GenBank // Havana transcript // Havana transcript // Havana transcript // Havana transcript	Homo sapiens HHIP-like 2 (HHIPL2), mRNA. // cdna:known chromosome:GRCh37:1:222695602:222721445:-1 gene:ENSG00000143512 gene_biotype:protein_coding transcript_biotype:protein_coding // cdna:known chromosome:GRCh37:1:222695602:222698581:-1 gene:ENSG00000143512 gene_biotype:protein_coding transcript_biotype:processed_transcript // --- // Homo sapiens HHIP-like 2, mRNA (cDNA clone MGC:15905 IMAGE:353…	chr1	-	222695602	222721445	GO:0005975 // GO:0005975 // GO:0005975 // GO:0005975 // GO:0005975	carbohydrate metabolic process // carbohydrate metabolic process // carbohydrate metabolic process // carbohydrate metabolic process // carbohydrate metabolic process	inferred from electronic annotation // inferred from electronic annotation // inferred from electronic annotation // inferred from electronic annotation // inferred from electronic annotation	GO:0005576 // GO:0005576 // GO:0005576 // GO:0005576 // GO:0005576	extracellular region // extracellular region // extracellular region // extracellular region // extracellular region	inferred from electronic annotation // inferred from electronic annotation // inferred from electronic annotation // inferred from electronic annotation // inferred from electronic annotation	GO:0016901 // GO:0048038 // GO:0016901 // GO:0048038 // GO:0016901 // GO:0048038 // GO:0016901 // GO:0048038 // GO:0016901 // GO:0048038	oxidoreductase activity, acting on the CH-OH group of donors, quinone or similar compound as acceptor // quinone binding // oxidoreductase activity, acting on the CH-OH group of donors, quinone or similar compound as acceptor // quinone binding // oxidoreductase activity, acting on the CH-OH group of donors, quinone or similar compound as acceptor // quinone binding // oxidoreductase activity, ac…	inferred from electronic annotation // inferred from electronic annotation // inferred from electronic annotation // inferred from electronic annotation // inferred from electronic annotation // inferred from electronic annotation // inferred from electronic annotation // inferred from electronic annotation // inferred from electronic annotation // inferred from electronic annotation	---	---	Pfam // Pfam	IPR012938 // IPR018143	Glucose/Sorbosone dehydrogenase // Folate receptor-like	main					5.88774	5.4723	5.67688	3.84165	3.84095	3.62615
TC01000931.hg.1	FAM102B	family with sequence similarity 102, member B	coding	< 1e-07	< 1e-07	153.43	568.02	0.27	down	1p13.3 // 1p13.3 // 1p13.3 // 1p13.3 // 1p13.3 // 1p13.3	NM_001010883	RefSeq // ENSEMBL // ENSEMBL // ENSEMBL // UCSC Genes // GenBank // GenBank // Havana transcript // Havana transcript // Havana transcript	Homo sapiens family with sequence similarity 102, member B (FAM102B), mRNA. // cdna:known chromosome:GRCh37:1:109102711:109181949:1 gene:ENSG00000162636 gene_biotype:protein_coding transcript_biotype:protein_coding // cdna:putative chromosome:GRCh37:1:109102711:109187522:1 gene:ENSG00000162636 gene_biotype:protein_coding transcript_biotype:protein_coding // cdna:known chromosome:GRCh37:1:10910297…	chr1	+	109102711	109187522	---	---	---	---	---	---	---	---	---	---	---	Pfam // Pfam // Pfam	IPR019448 // IPR019448 // IPR019448	EEIG1/EHBP1 N-terminal domain // EEIG1/EHBP1 N-terminal domain // EEIG1/EHBP1 N-terminal domain	main					9.14705	9.10973	9.15362	7.18479	7.3784	7.20915
TC11003466.hg.1	BCO2	beta-carotene oxygenase 2	coding	< 1e-07	< 1e-07	14.01	52.37	0.27	down	11q22.3-q23.1 // 11q22.3-q23.1 // 11q22.3-q23.1 // 11q22.3-q23.1 // 11q22.3-q23.1 // 11q22.3-q23.1 // 11q22.3-q23.1 // 11q22.3-q23.1 // 11q22.3-q23.1 // 11q22.3-q23.1 // 11q22.3-q23.1 // 11q22.3-q23.1 // 11q22.3-q23.1	NM_001037290	RefSeq // RefSeq // RefSeq // RefSeq // RefSeq // GenBank // ENSEMBL // ENSEMBL // ENSEMBL // ENSEMBL // ENSEMBL // ENSEMBL // UCSC Genes // UCSC Genes // UCSC Genes // UCSC Genes // UCSC Genes // UCSC Genes // UCSC Genes // ENSEMBL // Havana transcript // Havana transcript // Havana transcript // Havana transcript // Havana transcript	Homo sapiens beta-carotene oxygenase 2 (BCO2), transcript variant 2, mRNA. // Homo sapiens beta-carotene oxygenase 2 (BCO2), transcript variant 3, mRNA. // Homo sapiens beta-carotene oxygenase 2 (BCO2), transcript variant 4, mRNA. // Homo sapiens beta-carotene oxygenase 2 (BCO2), transcript variant 5, mRNA. // Homo sapiens beta-carotene oxygenase 2 (BCO2), transcript variant 1, mRNA. // Homo sapi…	chr11	+	112046190	112095422	GO:0016119 // GO:0042573 // GO:0042574 // GO:0016119 // GO:0042573 // GO:0042574 // GO:0016119 // GO:0042573 // GO:0042574 // GO:0016119 // GO:0042573 // GO:0042574 // GO:0016119 // GO:0042573 // GO:0042574 // GO:0016119 // GO:0042573 // GO:0042574 // GO:0016119 // GO:0042573 // GO:0042574 // GO:0016119 // GO:0042573 // GO:0042574 // GO:0016119 // GO:0042573 // GO:0042574 // GO:0016119 // GO:0042…	carotene metabolic process // retinoic acid metabolic process // retinal metabolic process // carotene metabolic process // retinoic acid metabolic process // retinal metabolic process // carotene metabolic process // retinoic acid metabolic process // retinal metabolic process // carotene metabolic process // retinoic acid metabolic process // retinal metabolic process // carotene metabolic proc…	inferred from direct assay // non-traceable author statement // non-traceable author statement // inferred from direct assay // non-traceable author statement // non-traceable author statement // inferred from direct assay // non-traceable author statement // non-traceable author statement // inferred from direct assay // non-traceable author statement // non-traceable author statement // inferre…	GO:0005622 // GO:0005739 // GO:0005622 // GO:0005739 // GO:0005622 // GO:0005739 // GO:0005622 // GO:0005739 // GO:0005622 // GO:0005739 // GO:0005622 // GO:0005739 // GO:0005622 // GO:0005739 // GO:0005622 // GO:0005739 // GO:0005622 // GO:0005739 // GO:0005622 // GO:0005739 // GO:0005622 // GO:0005739 // GO:0005622 // GO:0005739 // GO:0005622 // GO:0005739	intracellular // mitochondrion // intracellular // mitochondrion // intracellular // mitochondrion // intracellular // mitochondrion // intracellular // mitochondrion // intracellular // mitochondrion // intracellular // mitochondrion // intracellular // mitochondrion // intracellular // mitochondrion // intracellular // mitochondrion // intracellular // mitochondrion // intracellular // mitochon…	inferred by curator // inferred from electronic annotation // inferred by curator // inferred from electronic annotation // inferred by curator // inferred from electronic annotation // inferred by curator // inferred from electronic annotation // inferred by curator // inferred from electronic annotation // inferred by curator // inferred from electronic annotation // inferred by curator // infe…	GO:0016702 // GO:0046872 // GO:0016702 // GO:0046872 // GO:0016702 // GO:0046872 // GO:0016702 // GO:0046872 // GO:0016702 // GO:0046872 // GO:0016702 // GO:0046872 // GO:0016702 // GO:0046872 // GO:0016702 // GO:0046872 // GO:0016702 // GO:0046872 // GO:0016702 // GO:0046872 // GO:0016702 // GO:0046872 // GO:0016702 // GO:0046872 // GO:0016702 // GO:0046872	oxidoreductase activity, acting on single donors with incorporation of molecular oxygen, incorporation of two atoms of oxygen // metal ion binding // oxidoreductase activity, acting on single donors with incorporation of molecular oxygen, incorporation of two atoms of oxygen // metal ion binding // oxidoreductase activity, acting on single donors with incorporation of molecular oxygen, incorporat…	inferred from direct assay // inferred from electronic annotation // inferred from direct assay // inferred from electronic annotation // inferred from direct assay // inferred from electronic annotation // inferred from direct assay // inferred from electronic annotation // inferred from direct assay // inferred from electronic annotation // inferred from direct assay // inferred from electronic…	---	---	Pfam // Pfam // Pfam // Pfam // Pfam // Pfam // Pfam	IPR004294 // IPR004294 // IPR004294 // IPR004294 // IPR004294 // IPR004294 // IPR004294	Carotenoid oxygenase // Carotenoid oxygenase // Carotenoid oxygenase // Carotenoid oxygenase // Carotenoid oxygenase // Carotenoid oxygenase // Carotenoid oxygenase	main					5.82118	5.61385	5.65807	3.82317	3.75252	3.83627
TC19000041.hg.1	REEP6	receptor accessory protein 6	coding	< 1e-07	< 1e-07	125.17	465.44	0.27	down	19p13.3 // 19p13.3 // 19p13.3 // 19p13.3 // 19p13.3	NM_138393	RefSeq // ENSEMBL // ENSEMBL // UCSC Genes // UCSC Genes // GenBank // ENSEMBL	Homo sapiens receptor accessory protein 6 (REEP6), mRNA. // cdna:known chromosome:GRCh37:19:1491023:1497926:1 gene:ENSG00000115255 gene_biotype:protein_coding transcript_biotype:protein_coding // cdna:novel chromosome:GRCh37:19:1491032:1497497:1 gene:ENSG00000115255 gene_biotype:protein_coding transcript_biotype:protein_coding // --- // --- // Homo sapiens receptor accessory protein 6, mRNA (cDNA…	chr19	+	1491023	1497926	---	---	---	GO:0016021 // GO:0016021 // GO:0016021 // GO:0016021 // GO:0016021	integral to membrane // integral to membrane // integral to membrane // integral to membrane // integral to membrane	inferred from electronic annotation // inferred from electronic annotation // inferred from electronic annotation // inferred from electronic annotation // inferred from electronic annotation	---	---	---	---	---	Pfam // Pfam	IPR004345 // IPR004345	TB2/DP1/HVA22-related protein // TB2/DP1/HVA22-related protein	main					8.85148	8.95159	8.74531	6.81379	7.04603	7.03161
TC01002412.hg.1	IFI6	interferon, alpha-inducible protein 6	coding	5e-07	4.48e-05	330.93	1236.33	0.27	down	1p35 // 1p35 // 1p35 // 1p35 // 1p35 // 1p35 // 1p35 // 1p35	NM_002038	RefSeq // RefSeq // RefSeq // ENSEMBL // ENSEMBL // ENSEMBL // UCSC Genes // UCSC Genes // UCSC Genes // GenBank // GenBank // Havana transcript // Havana transcript // Havana transcript	Homo sapiens interferon, alpha-inducible protein 6 (IFI6), transcript variant 1, mRNA. // Homo sapiens interferon, alpha-inducible protein 6 (IFI6), transcript variant 2, mRNA. // Homo sapiens interferon, alpha-inducible protein 6 (IFI6), transcript variant 3, mRNA. // cdna:known chromosome:GRCh37:1:27992575:27998689:-1 gene:ENSG00000126709 gene_biotype:protein_coding transcript_biotype:protein_c…	chr1	-	27992572	27998729	GO:0001836 // GO:0006916 // GO:0006955 // GO:0019221 // GO:0043154 // GO:0051902 // GO:0060337 // GO:0001836 // GO:0006916 // GO:0006955 // GO:0019221 // GO:0043154 // GO:0051902 // GO:0060337 // GO:0001836 // GO:0006916 // GO:0006955 // GO:0019221 // GO:0043154 // GO:0051902 // GO:0060337 // GO:0001836 // GO:0006916 // GO:0006955 // GO:0019221 // GO:0043154 // GO:0051902 // GO:0060337 // GO:0001…	release of cytochrome c from mitochondria // anti-apoptosis // immune response // cytokine-mediated signaling pathway // negative regulation of cysteine-type endopeptidase activity involved in apoptotic process // negative regulation of mitochondrial depolarization // type I interferon-mediated signaling pathway // release of cytochrome c from mitochondria // anti-apoptosis // immune response // …	inferred from mutant phenotype // inferred from mutant phenotype // traceable author statement // traceable author statement // inferred from mutant phenotype // inferred from mutant phenotype // traceable author statement // inferred from mutant phenotype // inferred from mutant phenotype // traceable author statement // traceable author statement // inferred from mutant phenotype // inferred fr…	GO:0005739 // GO:0016020 // GO:0016021 // GO:0005739 // GO:0016020 // GO:0016021 // GO:0005739 // GO:0016020 // GO:0016021 // GO:0005739 // GO:0016020 // GO:0016021 // GO:0005739 // GO:0016020 // GO:0016021 // GO:0005739 // GO:0016020 // GO:0016021 // GO:0005739 // GO:0016020 // GO:0016021 // GO:0005739 // GO:0016020 // GO:0016021	mitochondrion // membrane // integral to membrane // mitochondrion // membrane // integral to membrane // mitochondrion // membrane // integral to membrane // mitochondrion // membrane // integral to membrane // mitochondrion // membrane // integral to membrane // mitochondrion // membrane // integral to membrane // mitochondrion // membrane // integral to membrane // mitochondrion // membrane //…	inferred from direct assay // traceable author statement // inferred from electronic annotation // inferred from direct assay // traceable author statement // inferred from electronic annotation // inferred from direct assay // traceable author statement // inferred from electronic annotation // inferred from direct assay // traceable author statement // inferred from electronic annotation // inf…	GO:0005515 // GO:0005515 // GO:0005515 // GO:0005515 // GO:0005515 // GO:0005515 // GO:0005515 // GO:0005515	protein binding // protein binding // protein binding // protein binding // protein binding // protein binding // protein binding // protein binding	inferred from physical interaction // inferred from physical interaction // inferred from physical interaction // inferred from physical interaction // inferred from physical interaction // inferred from physical interaction // inferred from physical interaction // inferred from physical interaction	---	---	Pfam // Pfam // Pfam	IPR009311 // IPR009311 // IPR009311	Interferon-induced 6-16 // Interferon-induced 6-16 // Interferon-induced 6-16	main	ENST00000384040 3385bp;		ENST00000440492 3339bp; TCONS_00000492-XLOC_000755 3339bp;	ENST00000430683	10.2827	10.2626	10.2312	8.34419	8.09445	8.66066
TC17001973.hg.1	FASN	fatty acid synthase	coding	< 1e-07	< 1e-07	117.83	421.32	0.28	down	17q25 // 17q25 // 17q25 // 17q25	NM_004104	RefSeq // ENSEMBL // ENSEMBL // UCSC Genes // UCSC Genes // UCSC Genes // GenBank	Homo sapiens fatty acid synthase (FASN), mRNA. // cdna:known chromosome:GRCh37:17:80036215:80056106:-1 gene:ENSG00000169710 gene_biotype:protein_coding transcript_biotype:protein_coding // cdna:known chromosome:GRCh37:17:80036215:80056106:-1 gene:ENSG00000169710 gene_biotype:protein_coding transcript_biotype:protein_coding // --- // --- // --- // Homo sapiens fatty acid synthase, mRNA (cDNA clone…	chr17	-	80036214	80056106	GO:0006112 // GO:0006631 // GO:0006633 // GO:0006766 // GO:0006767 // GO:0015939 // GO:0019432 // GO:0031325 // GO:0035338 // GO:0044255 // GO:0044281 // GO:0006112 // GO:0006631 // GO:0006633 // GO:0006766 // GO:0006767 // GO:0015939 // GO:0019432 // GO:0031325 // GO:0035338 // GO:0044255 // GO:0044281 // GO:0006112 // GO:0006631 // GO:0006633 // GO:0006766 // GO:0006767 // GO:0015939 // GO:0019…	energy reserve metabolic process // fatty acid metabolic process // fatty acid biosynthetic process // vitamin metabolic process // water-soluble vitamin metabolic process // pantothenate metabolic process // triglyceride biosynthetic process // positive regulation of cellular metabolic process // long-chain fatty-acyl-CoA biosynthetic process // cellular lipid metabolic process // small molecule…	traceable author statement // traceable author statement // inferred from electronic annotation // traceable author statement // traceable author statement // traceable author statement // traceable author statement // traceable author statement // traceable author statement // traceable author statement // traceable author statement // traceable author statement // traceable author statement // …	GO:0005737 // GO:0005739 // GO:0005794 // GO:0005829 // GO:0005886 // GO:0042470 // GO:0042587 // GO:0005737 // GO:0005739 // GO:0005794 // GO:0005829 // GO:0005886 // GO:0042470 // GO:0042587 // GO:0005737 // GO:0005739 // GO:0005794 // GO:0005829 // GO:0005886 // GO:0042470 // GO:0042587 // GO:0005737 // GO:0005739 // GO:0005794 // GO:0005829 // GO:0005886 // GO:0042470 // GO:0042587	cytoplasm // mitochondrion // Golgi apparatus // cytosol // plasma membrane // melanosome // glycogen granule // cytoplasm // mitochondrion // Golgi apparatus // cytosol // plasma membrane // melanosome // glycogen granule // cytoplasm // mitochondrion // Golgi apparatus // cytosol // plasma membrane // melanosome // glycogen granule // cytoplasm // mitochondrion // Golgi apparatus // cytosol // …	inferred from direct assay // inferred from electronic annotation // inferred from direct assay // traceable author statement // inferred from direct assay // inferred from electronic annotation // inferred from electronic annotation // inferred from direct assay // inferred from electronic annotation // inferred from direct assay // traceable author statement // inferred from direct assay // inf…	GO:0000166 // GO:0004312 // GO:0004313 // GO:0004314 // GO:0004315 // GO:0004316 // GO:0004317 // GO:0004319 // GO:0004320 // GO:0005515 // GO:0008270 // GO:0016295 // GO:0016296 // GO:0031177 // GO:0000166 // GO:0004312 // GO:0004313 // GO:0004314 // GO:0004315 // GO:0004316 // GO:0004317 // GO:0004319 // GO:0004320 // GO:0005515 // GO:0008270 // GO:0016295 // GO:0016296 // GO:0031177 // GO:0000…	nucleotide binding // fatty acid synthase activity // [acyl-carrier-protein] S-acetyltransferase activity // [acyl-carrier-protein] S-malonyltransferase activity // 3-oxoacyl-[acyl-carrier-protein] synthase activity // 3-oxoacyl-[acyl-carrier-protein] reductase (NADPH) activity // 3-hydroxypalmitoyl-[acyl-carrier-protein] dehydratase activity // enoyl-[acyl-carrier-protein] reductase (NADPH, B-sp…	inferred from electronic annotation // traceable author statement // inferred from electronic annotation // inferred from electronic annotation // inferred from electronic annotation // inferred from electronic annotation // inferred from electronic annotation // inferred from electronic annotation // inferred from electronic annotation // inferred from physical interaction // inferred from elect…	GenMAPP // GenMAPP	Fatty_Acid_Synthesis // Fatty_Acid_Synthesis	Pfam // Pfam // Pfam // Pfam // Pfam // Pfam // Pfam // Pfam // Pfam // Pfam // Pfam // Pfam	IPR001031 // IPR002198 // IPR013149 // IPR013216 // IPR013217 // IPR013968 // IPR014030 // IPR014031 // IPR014043 // IPR013149 // IPR013216 // IPR013217	Thioesterase // Short-chain dehydrogenase/reductase SDR // Alcohol dehydrogenase, C-terminal // Methyltransferase type 11 // Methyltransferase type 12 // Polyketide synthase, KR // Beta-ketoacyl synthase, N-terminal // Beta-ketoacyl synthase, C-terminal // Acyl transferase // Alcohol dehydrogenase, C-terminal // Methyltransferase type 11 // Methyltransferase type 12	main					8.83243	8.69043	8.59448	6.76661	6.85714	7.006
TC06000097.hg.1	RNF182	ring finger protein 182	coding	< 1e-07	< 1e-07	57.32	199.29	0.29	down	6p23 // 6p23 // 6p23 // 6p23 // 6p23 // 6p23 // 6p23 // 6p23 // 6p23 // 6p23	NM_001165032	RefSeq // RefSeq // RefSeq // RefSeq // ENSEMBL // ENSEMBL // ENSEMBL // ENSEMBL // UCSC Genes // UCSC Genes // UCSC Genes // UCSC Genes // UCSC Genes // UCSC Genes // GenBank // GenBank // Havana transcript // Havana transcript // Havana transcript // Havana transcript // Havana transcript	Homo sapiens ring finger protein 182 (RNF182), transcript variant 1, mRNA. // Homo sapiens ring finger protein 182 (RNF182), transcript variant 3, mRNA. // Homo sapiens ring finger protein 182 (RNF182), transcript variant 4, mRNA. // Homo sapiens ring finger protein 182 (RNF182), transcript variant 2, mRNA. // cdna:known chromosome:GRCh37:6:13925098:13980533:1 gene:ENSG00000180537 gene_biotype:pr…	chr6	+	13924677	13980533	GO:0016567 // GO:0016567 // GO:0016567 // GO:0016567 // GO:0016567 // GO:0016567 // GO:0016567 // GO:0016567 // GO:0016567 // GO:0016567	protein ubiquitination // protein ubiquitination // protein ubiquitination // protein ubiquitination // protein ubiquitination // protein ubiquitination // protein ubiquitination // protein ubiquitination // protein ubiquitination // protein ubiquitination	inferred from direct assay // inferred from direct assay // inferred from direct assay // inferred from direct assay // inferred from direct assay // inferred from direct assay // inferred from direct assay // inferred from direct assay // inferred from direct assay // inferred from direct assay	GO:0005737 // GO:0016021 // GO:0043231 // GO:0005737 // GO:0016021 // GO:0043231 // GO:0005737 // GO:0016021 // GO:0043231 // GO:0005737 // GO:0016021 // GO:0043231 // GO:0005737 // GO:0016021 // GO:0043231 // GO:0005737 // GO:0016021 // GO:0043231 // GO:0005737 // GO:0016021 // GO:0043231 // GO:0005737 // GO:0016021 // GO:0043231 // GO:0005737 // GO:0016021 // GO:0043231 // GO:0005737 // GO:0016…	cytoplasm // integral to membrane // intracellular membrane-bounded organelle // cytoplasm // integral to membrane // intracellular membrane-bounded organelle // cytoplasm // integral to membrane // intracellular membrane-bounded organelle // cytoplasm // integral to membrane // intracellular membrane-bounded organelle // cytoplasm // integral to membrane // intracellular membrane-bounded organel…	inferred from direct assay // inferred from electronic annotation // inferred from direct assay // inferred from direct assay // inferred from electronic annotation // inferred from direct assay // inferred from direct assay // inferred from electronic annotation // inferred from direct assay // inferred from direct assay // inferred from electronic annotation // inferred from direct assay // inf…	GO:0004842 // GO:0005515 // GO:0008270 // GO:0004842 // GO:0005515 // GO:0008270 // GO:0004842 // GO:0005515 // GO:0008270 // GO:0004842 // GO:0005515 // GO:0008270 // GO:0004842 // GO:0005515 // GO:0008270 // GO:0004842 // GO:0005515 // GO:0008270 // GO:0004842 // GO:0005515 // GO:0008270 // GO:0004842 // GO:0005515 // GO:0008270 // GO:0004842 // GO:0005515 // GO:0008270 // GO:0004842 // GO:0005…	ubiquitin-protein ligase activity // protein binding // zinc ion binding // ubiquitin-protein ligase activity // protein binding // zinc ion binding // ubiquitin-protein ligase activity // protein binding // zinc ion binding // ubiquitin-protein ligase activity // protein binding // zinc ion binding // ubiquitin-protein ligase activity // protein binding // zinc ion binding // ubiquitin-protein l…	inferred from direct assay // inferred from physical interaction // inferred from electronic annotation // inferred from direct assay // inferred from physical interaction // inferred from electronic annotation // inferred from direct assay // inferred from physical interaction // inferred from electronic annotation // inferred from direct assay // inferred from physical interaction // inferred f…	---	---	Pfam // Pfam // Pfam // Pfam	IPR018957 // IPR018957 // IPR018957 // IPR018957	Zinc finger, C3HC4 RING-type // Zinc finger, C3HC4 RING-type // Zinc finger, C3HC4 RING-type // Zinc finger, C3HC4 RING-type	main					7.77727	7.562	7.53789	5.80449	5.84383	5.86298
TC01001197.hg.1	ANXA9	annexin A9	coding	< 1e-07	< 1e-07	36.73	120.59	0.3	down	1q21 // 1q21 // 1q21 // 1q21	NM_003568	RefSeq // ENSEMBL // ENSEMBL // UCSC Genes // GenBank // Havana transcript // Havana transcript	Homo sapiens annexin A9 (ANXA9), mRNA. // cdna:known chromosome:GRCh37:1:150954493:150968110:1 gene:ENSG00000143412 gene_biotype:protein_coding transcript_biotype:protein_coding // cdna:known chromosome:GRCh37:1:150954725:150956847:1 gene:ENSG00000143412 gene_biotype:protein_coding transcript_biotype:processed_transcript // --- // Homo sapiens annexin A9, mRNA (cDNA clone MGC:1925 IMAGE:2959488),…	chr1	+	150954493	150968114	GO:0016337 // GO:0016337 // GO:0016337 // GO:0016337	cell-cell adhesion // cell-cell adhesion // cell-cell adhesion // cell-cell adhesion	inferred from direct assay // inferred from direct assay // inferred from direct assay // inferred from direct assay	GO:0005829 // GO:0009986 // GO:0005829 // GO:0009986 // GO:0005829 // GO:0009986 // GO:0005829 // GO:0009986	cytosol // cell surface // cytosol // cell surface // cytosol // cell surface // cytosol // cell surface	inferred from direct assay // inferred from direct assay // inferred from direct assay // inferred from direct assay // inferred from direct assay // inferred from direct assay // inferred from direct assay // inferred from direct assay	GO:0001786 // GO:0005509 // GO:0005543 // GO:0005544 // GO:0015464 // GO:0042803 // GO:0001786 // GO:0005509 // GO:0005543 // GO:0005544 // GO:0015464 // GO:0042803 // GO:0001786 // GO:0005509 // GO:0005543 // GO:0005544 // GO:0015464 // GO:0042803 // GO:0001786 // GO:0005509 // GO:0005543 // GO:0005544 // GO:0015464 // GO:0042803	phosphatidylserine binding // calcium ion binding // phospholipid binding // calcium-dependent phospholipid binding // acetylcholine receptor activity // protein homodimerization activity // phosphatidylserine binding // calcium ion binding // phospholipid binding // calcium-dependent phospholipid binding // acetylcholine receptor activity // protein homodimerization activity // phosphatidylserin…	inferred from direct assay // inferred from electronic annotation // inferred from direct assay // inferred from electronic annotation // inferred from direct assay // traceable author statement // inferred from direct assay // inferred from electronic annotation // inferred from direct assay // inferred from electronic annotation // inferred from direct assay // traceable author statement // inf…	---	---	Pfam	IPR018502	Annexin repeat	main	ENST00000412838 6483bp;				7.01755	6.80421	6.88101	5.17867	5.18489	5.22114
TC08000415.hg.1	KRT8	keratin 8	coding	< 1e-07	< 1e-07	158.65	526.4	0.3	down	12q13	ENST00000394813	ENSEMBL	cdna:known chromosome:GRCh37:8:62491130:62492230:1 gene:ENSG00000254285 gene_biotype:pseudogene transcript_biotype:retrotransposed	chr8	+	62491130	62492230	GO:0007010 // GO:0044419	cytoskeleton organization // interspecies interaction between organisms	non-traceable author statement // inferred from electronic annotation	GO:0005654 // GO:0005737 // GO:0005882 // GO:0016363 // GO:0045095	nucleoplasm // cytoplasm // intermediate filament // nuclear matrix // keratin filament	inferred from electronic annotation // inferred from direct assay // non-traceable author statement // inferred from electronic annotation // inferred from electronic annotation	GO:0005198 // GO:0005515	structural molecule activity // protein binding	non-traceable author statement // inferred from physical interaction	---	---	---	---	---	main					8.94781	9.07564	9.05761	7.28659	7.23089	7.39964
TC11001508.hg.1	CCDC34	coiled-coil domain containing 34	coding	1.73e-05	0.000491	73.43	243.99	0.3	down	11p14.1 // 11p14.1 // 11p14.1 // 11p14.1 // 11p14.1 // 11p14.1	NM_030771	RefSeq // RefSeq // ENSEMBL // ENSEMBL // ENSEMBL // UCSC Genes // UCSC Genes // GenBank	Homo sapiens coiled-coil domain containing 34 (CCDC34), transcript variant 1, mRNA. // Homo sapiens coiled-coil domain containing 34 (CCDC34), transcript variant 2, mRNA. // cdna:known chromosome:GRCh37:11:27370416:27384781:-1 gene:ENSG00000109881 gene_biotype:protein_coding transcript_biotype:protein_coding // cdna:known chromosome:GRCh37:11:27360076:27385415:-1 gene:ENSG00000109881 gene_biotype…	chr11	-	27352374	27385415	---	---	---	---	---	---	---	---	---	---	---	---	---	---	main					7.72917	7.91011	8.1137	6.51763	5.7624	6.3031
TC11001132.hg.1	VWA5A	von Willebrand factor A domain containing 5A	coding	< 1e-07	< 1e-07	42.84	138.28	0.31	down	11q24.1 // 11q24.1 // 11q24.1 // 11q24.1 // 11q24.1 // 11q24.1 // 11q24.1 // 11q24.1 // 11q24.1 // 11q24.1 // 11q24.1 // 11q24.1	NM_001130142	RefSeq // RefSeq // RefSeq // ENSEMBL // ENSEMBL // ENSEMBL // ENSEMBL // ENSEMBL // ENSEMBL // ENSEMBL // ENSEMBL // UCSC Genes // UCSC Genes // UCSC Genes // UCSC Genes // UCSC Genes // GenBank	Homo sapiens von Willebrand factor A domain containing 5A (VWA5A), transcript variant 3, mRNA. // Homo sapiens von Willebrand factor A domain containing 5A (VWA5A), transcript variant 1, mRNA. // Homo sapiens von Willebrand factor A domain containing 5A (VWA5A), transcript variant 2, mRNA. // cdna:known chromosome:GRCh37:11:123986111:124017616:1 gene:ENSG00000110002 gene_biotype:protein_coding tr…	chr11	+	123986069	124018428	---	---	---	GO:0005634 // GO:0005730 // GO:0005634 // GO:0005730 // GO:0005634 // GO:0005730 // GO:0005634 // GO:0005730 // GO:0005634 // GO:0005730 // GO:0005634 // GO:0005730 // GO:0005634 // GO:0005730 // GO:0005634 // GO:0005730 // GO:0005634 // GO:0005730 // GO:0005634 // GO:0005730 // GO:0005634 // GO:0005730 // GO:0005634 // GO:0005730	nucleus // nucleolus // nucleus // nucleolus // nucleus // nucleolus // nucleus // nucleolus // nucleus // nucleolus // nucleus // nucleolus // nucleus // nucleolus // nucleus // nucleolus // nucleus // nucleolus // nucleus // nucleolus // nucleus // nucleolus // nucleus // nucleolus	inferred from direct assay // inferred from direct assay // inferred from direct assay // inferred from direct assay // inferred from direct assay // inferred from direct assay // inferred from direct assay // inferred from direct assay // inferred from direct assay // inferred from direct assay // inferred from direct assay // inferred from direct assay // inferred from direct assay // inferred …	---	---	---	---	---	Pfam // Pfam // Pfam // Pfam // Pfam // Pfam // Pfam // Pfam // Pfam // Pfam // Pfam // Pfam // Pfam	IPR013694 // IPR002035 // IPR013694 // IPR002035 // IPR013694 // IPR002035 // IPR013694 // IPR002035 // IPR013694 // IPR002035 // IPR013694 // IPR013694 // IPR013694	VIT domain // von Willebrand factor, type A // VIT domain // von Willebrand factor, type A // VIT domain // von Willebrand factor, type A // VIT domain // von Willebrand factor, type A // VIT domain // von Willebrand factor, type A // VIT domain // VIT domain // VIT domain	main					7.06854	7.08564	7.14107	5.50159	5.3553	5.39388
TC02002468.hg.1	PLA2R1	phospholipase A2 receptor 1, 180kDa	coding	< 1e-07	< 1e-07	19.95	64.38	0.31	down	2q23-q24 // 2q23-q24 // 2q23-q24 // 2q23-q24 // 2q23-q24 // 2q23-q24 // 2q23-q24 // 2q23-q24	NM_001007267	RefSeq // RefSeq // RefSeq // ENSEMBL // ENSEMBL // ENSEMBL // UCSC Genes // UCSC Genes // UCSC Genes // GenBank // GenBank // Havana transcript // Havana transcript // Havana transcript	Homo sapiens phospholipase A2 receptor 1, 180kDa (PLA2R1), transcript variant 2, mRNA. // Homo sapiens phospholipase A2 receptor 1, 180kDa (PLA2R1), transcript variant 3, mRNA. // Homo sapiens phospholipase A2 receptor 1, 180kDa (PLA2R1), transcript variant 1, mRNA. // cdna:known chromosome:GRCh37:2:160794362:160919121:-1 gene:ENSG00000153246 gene_biotype:protein_coding transcript_biotype:protein…	chr2	-	160788519	160919126	GO:0001816 // GO:0006898 // GO:0006898 // GO:0043517 // GO:0072593 // GO:0090238 // GO:0090399 // GO:0090403 // GO:1900138 // GO:1900139 // GO:0001816 // GO:0006898 // GO:0006898 // GO:0043517 // GO:0072593 // GO:0090238 // GO:0090399 // GO:0090403 // GO:1900138 // GO:1900139 // GO:0001816 // GO:0006898 // GO:0006898 // GO:0043517 // GO:0072593 // GO:0090238 // GO:0090399 // GO:0090403 // GO:1900…	cytokine production // receptor-mediated endocytosis // receptor-mediated endocytosis // positive regulation of DNA damage response, signal transduction by p53 class mediator // reactive oxygen species metabolic process // positive regulation of arachidonic acid secretion // replicative senescence // oxidative stress-induced premature senescence // negative regulation of phospholipase A2 activity…	inferred from mutant phenotype // inferred from direct assay // inferred from electronic annotation // inferred from mutant phenotype // inferred from direct assay // inferred from sequence or structural similarity // inferred from mutant phenotype // inferred from mutant phenotype // inferred from sequence or structural similarity // inferred from sequence or structural similarity // inferred fr…	GO:0005576 // GO:0005576 // GO:0005886 // GO:0005887 // GO:0009986 // GO:0016021 // GO:0005576 // GO:0005576 // GO:0005886 // GO:0005887 // GO:0009986 // GO:0016021 // GO:0005576 // GO:0005576 // GO:0005886 // GO:0005887 // GO:0009986 // GO:0016021 // GO:0005576 // GO:0005576 // GO:0005886 // GO:0005887 // GO:0009986 // GO:0016021 // GO:0005576 // GO:0005576 // GO:0005886 // GO:0005887 // GO:0009…	extracellular region // extracellular region // plasma membrane // integral to plasma membrane // cell surface // integral to membrane // extracellular region // extracellular region // plasma membrane // integral to plasma membrane // cell surface // integral to membrane // extracellular region // extracellular region // plasma membrane // integral to plasma membrane // cell surface // integral …	inferred from sequence or structural similarity // non-traceable author statement // inferred from direct assay // non-traceable author statement // inferred from direct assay // inferred from electronic annotation // inferred from sequence or structural similarity // non-traceable author statement // inferred from direct assay // non-traceable author statement // inferred from direct assay // in…	GO:0004872 // GO:0004872 // GO:0030246 // GO:0043274 // GO:0043274 // GO:0004872 // GO:0004872 // GO:0030246 // GO:0043274 // GO:0043274 // GO:0004872 // GO:0004872 // GO:0030246 // GO:0043274 // GO:0043274 // GO:0004872 // GO:0004872 // GO:0030246 // GO:0043274 // GO:0043274 // GO:0004872 // GO:0004872 // GO:0030246 // GO:0043274 // GO:0043274 // GO:0004872 // GO:0004872 // GO:0030246 // GO:0043…	receptor activity // receptor activity // carbohydrate binding // phospholipase binding // phospholipase binding // receptor activity // receptor activity // carbohydrate binding // phospholipase binding // phospholipase binding // receptor activity // receptor activity // carbohydrate binding // phospholipase binding // phospholipase binding // receptor activity // receptor activity // carbohydr…	inferred from direct assay // inferred from electronic annotation // inferred from electronic annotation // inferred from electronic annotation // inferred from physical interaction // inferred from direct assay // inferred from electronic annotation // inferred from electronic annotation // inferred from electronic annotation // inferred from physical interaction // inferred from direct assay //…	---	---	Pfam // Pfam // Pfam // Pfam // Pfam	IPR000562 // IPR001304 // IPR000562 // IPR001304 // IPR008646	Fibronectin, type II, collagen-binding // C-type lectin // Fibronectin, type II, collagen-binding // C-type lectin // Herpesvirus UL45-like	main		TCONS_00005258-XLOC_002368			6.05182	5.92188	6.01308	4.26732	4.39586	4.28001
TC11000947.hg.1	TMEM133	transmembrane protein 133	coding	2e-07	2.44e-05	25.54	81.53	0.31	down	11q22.1 // 11q22.1 // 11q22.1 // 11q22.1	NM_032021	RefSeq // ENSEMBL // UCSC Genes // GenBank // GenBank	Homo sapiens transmembrane protein 133 (TMEM133), mRNA. // cdna:known chromosome:GRCh37:11:100862811:100864663:1 gene:ENSG00000170647 gene_biotype:protein_coding transcript_biotype:protein_coding // --- // Homo sapiens transmembrane protein 133, mRNA (cDNA clone MGC:120878 IMAGE:7939688), complete cds. // Homo sapiens transmembrane protein 133, mRNA (cDNA clone MGC:138255 IMAGE:8327518), complete…	chr11	+	100862811	100864666	---	---	---	GO:0016021 // GO:0016021 // GO:0016021 // GO:0016021	integral to membrane // integral to membrane // integral to membrane // integral to membrane	inferred from electronic annotation // inferred from electronic annotation // inferred from electronic annotation // inferred from electronic annotation	---	---	---	---	---	---	---	---	main					6.49909	6.14889	6.36073	4.65845	4.54772	4.80597
TC11000639.hg.1	---	DQ587981,uc021qlp.1	coding	0.0004714	0.0054	6.7	21.82	0.31	down	---	uc021qlp.1	UCSC Genes	---	chr11	+	65421010	65421041	---	---	---	---	---	---	---	---	---	---	---	---	---	---	main					4.11057	5.22508	3.96894	2.53277	2.75348	2.93618
TC07000215.hg.1	---	DQ584906,uc022abp.1	coding	0.0008871	0.00872	4.61	14.83	0.31	down	---	uc022abp.1	UCSC Genes	---	chr7	+	33102955	33102981	---	---	---	---	---	---	---	---	---	---	---	---	---	---	main					4.59618	3.90912	3.12674	1.99401	2.06954	2.54333
TC14001202.hg.1	KCNH5	potassium voltage-gated channel, subfamily H (eag-related), member 5	coding	< 1e-07	< 1e-07	30.12	94.27	0.32	down	14q23.1 // 14q23.1 // 14q23.1 // 14q23.1 // 14q23.1 // 14q23.1 // 14q23.1 // 14q23.1	NM_172376	RefSeq // RefSeq // RefSeq // ENSEMBL // ENSEMBL // ENSEMBL // ENSEMBL // UCSC Genes // UCSC Genes // UCSC Genes // UCSC Genes // GenBank	Homo sapiens potassium voltage-gated channel, subfamily H (eag-related), member 5 (KCNH5), transcript variant 2, mRNA. // Homo sapiens potassium voltage-gated channel, subfamily H (eag-related), member 5 (KCNH5), transcript variant 1, mRNA. // Homo sapiens potassium voltage-gated channel, subfamily H (eag-related), member 5 (KCNH5), transcript variant 3, mRNA. // cdna:known chromosome:GRCh37:14:6…	chr14	-	63173287	63568755	GO:0006355 // GO:0007268 // GO:0006355 // GO:0007268 // GO:0006355 // GO:0007268 // GO:0006355 // GO:0007268 // GO:0006355 // GO:0007268 // GO:0006355 // GO:0007268 // GO:0006355 // GO:0007268 // GO:0006355 // GO:0007268	regulation of transcription, DNA-dependent // synaptic transmission // regulation of transcription, DNA-dependent // synaptic transmission // regulation of transcription, DNA-dependent // synaptic transmission // regulation of transcription, DNA-dependent // synaptic transmission // regulation of transcription, DNA-dependent // synaptic transmission // regulation of transcription, DNA-dependent /…	inferred from electronic annotation // traceable author statement // inferred from electronic annotation // traceable author statement // inferred from electronic annotation // traceable author statement // inferred from electronic annotation // traceable author statement // inferred from electronic annotation // traceable author statement // inferred from electronic annotation // traceable autho…	GO:0005886 // GO:0016021 // GO:0005886 // GO:0016021 // GO:0005886 // GO:0016021 // GO:0005886 // GO:0016021 // GO:0005886 // GO:0016021 // GO:0005886 // GO:0016021 // GO:0005886 // GO:0016021 // GO:0005886 // GO:0016021	plasma membrane // integral to membrane // plasma membrane // integral to membrane // plasma membrane // integral to membrane // plasma membrane // integral to membrane // plasma membrane // integral to membrane // plasma membrane // integral to membrane // plasma membrane // integral to membrane // plasma membrane // integral to membrane	traceable author statement // inferred from electronic annotation // traceable author statement // inferred from electronic annotation // traceable author statement // inferred from electronic annotation // traceable author statement // inferred from electronic annotation // traceable author statement // inferred from electronic annotation // traceable author statement // inferred from electronic…	GO:0000155 // GO:0005249 // GO:0005516 // GO:0000155 // GO:0005249 // GO:0005516 // GO:0000155 // GO:0005249 // GO:0005516 // GO:0000155 // GO:0005249 // GO:0005516 // GO:0000155 // GO:0005249 // GO:0005516 // GO:0000155 // GO:0005249 // GO:0005516 // GO:0000155 // GO:0005249 // GO:0005516 // GO:0000155 // GO:0005249 // GO:0005516	two-component sensor activity // voltage-gated potassium channel activity // calmodulin binding // two-component sensor activity // voltage-gated potassium channel activity // calmodulin binding // two-component sensor activity // voltage-gated potassium channel activity // calmodulin binding // two-component sensor activity // voltage-gated potassium channel activity // calmodulin binding // two…	inferred from electronic annotation // inferred from electronic annotation // inferred from electronic annotation // inferred from electronic annotation // inferred from electronic annotation // inferred from electronic annotation // inferred from electronic annotation // inferred from electronic annotation // inferred from electronic annotation // inferred from electronic annotation // inferred …	---	---	Pfam // Pfam // Pfam // Pfam // Pfam // Pfam // Pfam // Pfam // Pfam // Pfam // Pfam // Pfam	IPR000595 // IPR005821 // IPR013099 // IPR013767 // IPR005821 // IPR013099 // IPR000595 // IPR005821 // IPR013099 // IPR005821 // IPR013099 // IPR013767	Cyclic nucleotide-binding domain // Ion transport domain // Ion transport 2 // PAS fold // Ion transport domain // Ion transport 2 // Cyclic nucleotide-binding domain // Ion transport domain // Ion transport 2 // Ion transport domain // Ion transport 2 // PAS fold	main					6.54631	6.51	6.58097	4.90011	4.93936	4.88696
TC02001867.hg.1	EFEMP1	EGF containing fibulin-like extracellular matrix protein 1	coding	< 1e-07	< 1e-07	190.28	598.71	0.32	down	2p16 // 2p16 // 2p16 // 2p16 // 2p16 // 2p16 // 2p16 // 2p16 // 2p16 // 2p16	NM_001039348	RefSeq // RefSeq // ENSEMBL // ENSEMBL // ENSEMBL // ENSEMBL // ENSEMBL // ENSEMBL // UCSC Genes // UCSC Genes // UCSC Genes // GenBank // GenBank // Havana transcript // Havana transcript // Havana transcript // Havana transcript // Havana transcript // Havana transcript // Havana transcript // Havana transcript // Havana transcript // Havana transcript // Havana transcript // Havana transcript …	Homo sapiens EGF containing fibulin-like extracellular matrix protein 1 (EFEMP1), transcript variant 2, mRNA. // Homo sapiens EGF containing fibulin-like extracellular matrix protein 1 (EFEMP1), transcript variant 3, mRNA. // cdna:known chromosome:GRCh37:2:56093995:56150922:-1 gene:ENSG00000115380 gene_biotype:protein_coding transcript_biotype:protein_coding // cdna:known chromosome:GRCh37:2:5609…	chr2	-	56093097	56151298	GO:0006355 // GO:0007173 // GO:0007601 // GO:0018108 // GO:0032331 // GO:0006355 // GO:0007173 // GO:0007601 // GO:0018108 // GO:0032331 // GO:0006355 // GO:0007173 // GO:0007601 // GO:0018108 // GO:0032331 // GO:0006355 // GO:0007173 // GO:0007601 // GO:0018108 // GO:0032331 // GO:0006355 // GO:0007173 // GO:0007601 // GO:0018108 // GO:0032331 // GO:0006355 // GO:0007173 // GO:0007601 // GO:0018…	regulation of transcription, DNA-dependent // epidermal growth factor receptor signaling pathway // visual perception // peptidyl-tyrosine phosphorylation // negative regulation of chondrocyte differentiation // regulation of transcription, DNA-dependent // epidermal growth factor receptor signaling pathway // visual perception // peptidyl-tyrosine phosphorylation // negative regulation of chondr…	inferred from direct assay // inferred from direct assay // traceable author statement // inferred from direct assay // inferred from direct assay // inferred from direct assay // inferred from direct assay // traceable author statement // inferred from direct assay // inferred from direct assay // inferred from direct assay // inferred from direct assay // traceable author statement // inferred …	GO:0005578 // GO:0005615 // GO:0031012 // GO:0005578 // GO:0005615 // GO:0031012 // GO:0005578 // GO:0005615 // GO:0031012 // GO:0005578 // GO:0005615 // GO:0031012 // GO:0005578 // GO:0005615 // GO:0031012 // GO:0005578 // GO:0005615 // GO:0031012 // GO:0005578 // GO:0005615 // GO:0031012 // GO:0005578 // GO:0005615 // GO:0031012 // GO:0005578 // GO:0005615 // GO:0031012 // GO:0005578 // GO:0005…	proteinaceous extracellular matrix // extracellular space // extracellular matrix // proteinaceous extracellular matrix // extracellular space // extracellular matrix // proteinaceous extracellular matrix // extracellular space // extracellular matrix // proteinaceous extracellular matrix // extracellular space // extracellular matrix // proteinaceous extracellular matrix // extracellular space /…	inferred from electronic annotation // inferred from direct assay // inferred from direct assay // inferred from electronic annotation // inferred from direct assay // inferred from direct assay // inferred from electronic annotation // inferred from direct assay // inferred from direct assay // inferred from electronic annotation // inferred from direct assay // inferred from direct assay // inf…	GO:0005006 // GO:0005154 // GO:0005509 // GO:0005515 // GO:0008083 // GO:0005006 // GO:0005154 // GO:0005509 // GO:0005515 // GO:0008083 // GO:0005006 // GO:0005154 // GO:0005509 // GO:0005515 // GO:0008083 // GO:0005006 // GO:0005154 // GO:0005509 // GO:0005515 // GO:0008083 // GO:0005006 // GO:0005154 // GO:0005509 // GO:0005515 // GO:0008083 // GO:0005006 // GO:0005154 // GO:0005509 // GO:0005…	epidermal growth factor-activated receptor activity // epidermal growth factor receptor binding // calcium ion binding // protein binding // growth factor activity // epidermal growth factor-activated receptor activity // epidermal growth factor receptor binding // calcium ion binding // protein binding // growth factor activity // epidermal growth factor-activated receptor activity // epidermal …	inferred from direct assay // inferred from direct assay // inferred from electronic annotation // inferred from physical interaction // inferred from electronic annotation // inferred from direct assay // inferred from direct assay // inferred from electronic annotation // inferred from physical interaction // inferred from electronic annotation // inferred from direct assay // inferred from dir…	---	---	Pfam // Pfam // Pfam // Pfam // Pfam // Pfam // Pfam	IPR001881 // IPR001881 // IPR001881 // IPR001881 // IPR006209 // IPR001881 // IPR006209	EGF-like calcium-binding // EGF-like calcium-binding // EGF-like calcium-binding // EGF-like calcium-binding // EGF-like domain // EGF-like calcium-binding // EGF-like domain	main	n325302 6758bp;	n325303			9.2377	9.13461	9.26586	7.54558	7.56988	7.58853
TC02001400.hg.1	ALPI	alkaline phosphatase, intestinal	coding	< 1e-07	< 1e-07	41.6	128.96	0.32	down	2q37.1 // 2q37.1 // 2q37.1	NM_001631	RefSeq // ENSEMBL // UCSC Genes // UCSC Genes // GenBank // Havana transcript // Havana transcript	Homo sapiens alkaline phosphatase, intestinal (ALPI), mRNA. // cdna:known chromosome:GRCh37:2:233320833:233324742:1 gene:ENSG00000163295 gene_biotype:protein_coding transcript_biotype:protein_coding // --- // --- // Homo sapiens alkaline phosphatase, intestinal, mRNA (cDNA clone MGC:164309 IMAGE:40146700), complete cds. // cdna:all chromosome:VEGA50:2:233320833:233324742:1 Gene:OTTHUMG00000133258…	chr2	+	233320833	233324742	GO:0016310 // GO:0016310 // GO:0016310	phosphorylation // phosphorylation // phosphorylation	non-traceable author statement // non-traceable author statement // non-traceable author statement	GO:0005886 // GO:0016020 // GO:0016021 // GO:0031225 // GO:0005886 // GO:0016020 // GO:0016021 // GO:0031225 // GO:0005886 // GO:0016020 // GO:0016021 // GO:0031225	plasma membrane // membrane // integral to membrane // anchored to membrane // plasma membrane // membrane // integral to membrane // anchored to membrane // plasma membrane // membrane // integral to membrane // anchored to membrane	inferred from electronic annotation // non-traceable author statement // inferred from electronic annotation // inferred from electronic annotation // inferred from electronic annotation // non-traceable author statement // inferred from electronic annotation // inferred from electronic annotation // inferred from electronic annotation // non-traceable author statement // inferred from electronic…	GO:0004035 // GO:0046872 // GO:0004035 // GO:0046872 // GO:0004035 // GO:0046872	alkaline phosphatase activity // metal ion binding // alkaline phosphatase activity // metal ion binding // alkaline phosphatase activity // metal ion binding	non-traceable author statement // inferred from electronic annotation // non-traceable author statement // inferred from electronic annotation // non-traceable author statement // inferred from electronic annotation	---	---	Pfam	IPR001952	Alkaline phosphatase	main					7.12228	7.00711	6.8638	5.33076	5.40728	5.38525
TC19000458.hg.1	FXYD3	FXYD domain containing ion transport regulator 3	coding	< 1e-07	< 1e-07	31.4	97.53	0.32	down	19q13.12 // 19q13.12 // 19q13.12 // 19q13.12 // 19q13.12 // 19q13.12 // 19q13.12 // 19q13.12 // 19q13.12 // 19q13.12 // 19q13.12 // 19q13.12 // 19q13.12 // 19q13.12 // 19q13.12 // 19q13.12 // 19q13.12	NM_001136008	RefSeq // RefSeq // RefSeq // RefSeq // RefSeq // RefSeq // RefSeq // RefSeq // ENSEMBL // ENSEMBL // ENSEMBL // ENSEMBL // ENSEMBL // ENSEMBL // ENSEMBL // UCSC Genes // UCSC Genes // UCSC Genes // UCSC Genes // UCSC Genes // UCSC Genes // UCSC Genes // UCSC Genes // GenBank // GenBank	Homo sapiens FXYD domain containing ion transport regulator 3 (FXYD3), transcript variant 4, mRNA. // Homo sapiens FXYD domain containing ion transport regulator 3 (FXYD3), transcript variant 6, mRNA. // Homo sapiens FXYD domain containing ion transport regulator 3 (FXYD3), transcript variant 3, mRNA. // Homo sapiens FXYD domain containing ion transport regulator 3 (FXYD3), transcript variant 5, …	chr19	+	35606732	35615228	GO:0006821 // GO:0050790 // GO:0006821 // GO:0050790 // GO:0006821 // GO:0050790 // GO:0006821 // GO:0050790 // GO:0006821 // GO:0050790 // GO:0006821 // GO:0050790 // GO:0006821 // GO:0050790 // GO:0006821 // GO:0050790 // GO:0006821 // GO:0050790 // GO:0006821 // GO:0050790 // GO:0006821 // GO:0050790 // GO:0006821 // GO:0050790 // GO:0006821 // GO:0050790 // GO:0006821 // GO:0050790 // GO:0006…	chloride transport // regulation of catalytic activity // chloride transport // regulation of catalytic activity // chloride transport // regulation of catalytic activity // chloride transport // regulation of catalytic activity // chloride transport // regulation of catalytic activity // chloride transport // regulation of catalytic activity // chloride transport // regulation of catalytic activ…	traceable author statement // inferred from electronic annotation // traceable author statement // inferred from electronic annotation // traceable author statement // inferred from electronic annotation // traceable author statement // inferred from electronic annotation // traceable author statement // inferred from electronic annotation // traceable author statement // inferred from electronic…	GO:0005789 // GO:0005792 // GO:0005887 // GO:0034707 // GO:0005789 // GO:0005792 // GO:0005887 // GO:0034707 // GO:0005789 // GO:0005792 // GO:0005887 // GO:0034707 // GO:0005789 // GO:0005792 // GO:0005887 // GO:0034707 // GO:0005789 // GO:0005792 // GO:0005887 // GO:0034707 // GO:0005789 // GO:0005792 // GO:0005887 // GO:0034707 // GO:0005789 // GO:0005792 // GO:0005887 // GO:0034707 // GO:0005…	endoplasmic reticulum membrane // microsome // integral to plasma membrane // chloride channel complex // endoplasmic reticulum membrane // microsome // integral to plasma membrane // chloride channel complex // endoplasmic reticulum membrane // microsome // integral to plasma membrane // chloride channel complex // endoplasmic reticulum membrane // microsome // integral to plasma membrane // chl…	inferred from electronic annotation // inferred from electronic annotation // traceable author statement // inferred from electronic annotation // inferred from electronic annotation // inferred from electronic annotation // traceable author statement // inferred from electronic annotation // inferred from electronic annotation // inferred from electronic annotation // traceable author statement …	GO:0005254 // GO:0051117 // GO:0005254 // GO:0051117 // GO:0005254 // GO:0051117 // GO:0005254 // GO:0051117 // GO:0005254 // GO:0051117 // GO:0005254 // GO:0051117 // GO:0005254 // GO:0051117 // GO:0005254 // GO:0051117 // GO:0005254 // GO:0051117 // GO:0005254 // GO:0051117 // GO:0005254 // GO:0051117 // GO:0005254 // GO:0051117 // GO:0005254 // GO:0051117 // GO:0005254 // GO:0051117 // GO:0005…	chloride channel activity // ATPase binding // chloride channel activity // ATPase binding // chloride channel activity // ATPase binding // chloride channel activity // ATPase binding // chloride channel activity // ATPase binding // chloride channel activity // ATPase binding // chloride channel activity // ATPase binding // chloride channel activity // ATPase binding // chloride channel activi…	inferred from electronic annotation // inferred from electronic annotation // inferred from electronic annotation // inferred from electronic annotation // inferred from electronic annotation // inferred from electronic annotation // inferred from electronic annotation // inferred from electronic annotation // inferred from electronic annotation // inferred from electronic annotation // inferred …	---	---	Pfam // Pfam // Pfam // Pfam // Pfam // Pfam	IPR000272 // IPR000272 // IPR000272 // IPR000272 // IPR000272 // IPR000272	Ion-transport regulator, FXYD motif // Ion-transport regulator, FXYD motif // Ion-transport regulator, FXYD motif // Ion-transport regulator, FXYD motif // Ion-transport regulator, FXYD motif // Ion-transport regulator, FXYD motif	main					6.72269	6.51774	6.54369	4.8496	5.01696	5.04026
TC04000649.hg.1	LOC100507487	uncharacterized LOC100507487	coding	5e-07	4.48e-05	19.15	59.7	0.32	down	---	ENST00000511497	ENSEMBL // UCSC Genes // Havana transcript // Havana transcript // Havana transcript // Havana transcript // Havana transcript	ensembl_havana_lincrna:lincRNA chromosome:GRCh37:4:129349225:129440549:1 gene:ENSG00000251432 gene_biotype:lincRNA transcript_biotype:processed_transcript // --- // cdna:all chromosome:VEGA50:4:129349225:129440549:1 Gene:OTTHUMG00000161321 // cdna:all chromosome:VEGA50:4:129376324:129391802:1 Gene:OTTHUMG00000161321 // cdna:all chromosome:VEGA50:4:129391661:129392235:1 Gene:OTTHUMG00000161321 // …	chr4	+	129213906	129440549	---	---	---	---	---	---	---	---	---	---	---	---	---	---	main		ENST00000501498 n379884 TCONS_l2_00021705-XLOC_l2_010831			6.14705	5.72814	5.78443	4.38515	4.23891	4.14107
TC17001406.hg.1	ACACA	acetyl-CoA carboxylase alpha	coding	< 1e-07	< 1e-07	48.53	149.2	0.33	down	17q21 // 17q21 // 17q21 // 17q21 // 17q21 // 17q21 // 17q21 // 17q21 // 17q21 // 17q21 // 17q21 // 17q21 // 17q21 // 17q21	NM_198834	RefSeq // RefSeq // RefSeq // RefSeq // RefSeq // ENSEMBL // ENSEMBL // ENSEMBL // ENSEMBL // ENSEMBL // ENSEMBL // ENSEMBL // ENSEMBL // UCSC Genes // UCSC Genes // UCSC Genes // UCSC Genes // UCSC Genes // UCSC Genes // UCSC Genes // UCSC Genes // UCSC Genes // UCSC Genes // UCSC Genes // UCSC Genes // GenBank // Havana transcript // Havana transcript // Havana transcript // Havana transcript /…	Homo sapiens acetyl-CoA carboxylase alpha (ACACA), transcript variant 1, mRNA. // Homo sapiens acetyl-CoA carboxylase alpha (ACACA), transcript variant 3, mRNA. // Homo sapiens acetyl-CoA carboxylase alpha (ACACA), transcript variant 4, mRNA. // Homo sapiens acetyl-CoA carboxylase alpha (ACACA), transcript variant 5, mRNA. // Homo sapiens acetyl-CoA carboxylase alpha (ACACA), transcript variant 2…	chr17	-	35441923	35766902	GO:0001894 // GO:0006084 // GO:0006112 // GO:0006633 // GO:0014070 // GO:0019432 // GO:0031325 // GO:0035338 // GO:0042493 // GO:0044255 // GO:0044268 // GO:0044281 // GO:0051289 // GO:0055088 // GO:2001295 // GO:0001894 // GO:0006084 // GO:0006112 // GO:0006633 // GO:0014070 // GO:0019432 // GO:0031325 // GO:0035338 // GO:0042493 // GO:0044255 // GO:0044268 // GO:0044281 // GO:0051289 // GO:0055…	tissue homeostasis // acetyl-CoA metabolic process // energy reserve metabolic process // fatty acid biosynthetic process // response to organic cyclic compound // triglyceride biosynthetic process // positive regulation of cellular metabolic process // long-chain fatty-acyl-CoA biosynthetic process // response to drug // cellular lipid metabolic process // multicellular organismal protein metabo…	inferred from electronic annotation // inferred from sequence or structural similarity // traceable author statement // inferred from sequence or structural similarity // inferred from electronic annotation // traceable author statement // traceable author statement // traceable author statement // inferred from electronic annotation // traceable author statement // inferred from electronic annot…	GO:0005625 // GO:0005739 // GO:0005829 // GO:0005829 // GO:0005625 // GO:0005739 // GO:0005829 // GO:0005829 // GO:0005625 // GO:0005739 // GO:0005829 // GO:0005829 // GO:0005625 // GO:0005739 // GO:0005829 // GO:0005829 // GO:0005625 // GO:0005739 // GO:0005829 // GO:0005829 // GO:0005625 // GO:0005739 // GO:0005829 // GO:0005829 // GO:0005625 // GO:0005739 // GO:0005829 // GO:0005829 // GO:0005…	soluble fraction // mitochondrion // cytosol // cytosol // soluble fraction // mitochondrion // cytosol // cytosol // soluble fraction // mitochondrion // cytosol // cytosol // soluble fraction // mitochondrion // cytosol // cytosol // soluble fraction // mitochondrion // cytosol // cytosol // soluble fraction // mitochondrion // cytosol // cytosol // soluble fraction // mitochondrion // cytosol …	inferred from electronic annotation // inferred from electronic annotation // inferred from sequence or structural similarity // traceable author statement // inferred from electronic annotation // inferred from electronic annotation // inferred from sequence or structural similarity // traceable author statement // inferred from electronic annotation // inferred from electronic annotation // inf…	GO:0003989 // GO:0004075 // GO:0005515 // GO:0005524 // GO:0009374 // GO:0046872 // GO:0003989 // GO:0004075 // GO:0005515 // GO:0005524 // GO:0009374 // GO:0046872 // GO:0003989 // GO:0004075 // GO:0005515 // GO:0005524 // GO:0009374 // GO:0046872 // GO:0003989 // GO:0004075 // GO:0005515 // GO:0005524 // GO:0009374 // GO:0046872 // GO:0003989 // GO:0004075 // GO:0005515 // GO:0005524 // GO:0009…	acetyl-CoA carboxylase activity // biotin carboxylase activity // protein binding // ATP binding // biotin binding // metal ion binding // acetyl-CoA carboxylase activity // biotin carboxylase activity // protein binding // ATP binding // biotin binding // metal ion binding // acetyl-CoA carboxylase activity // biotin carboxylase activity // protein binding // ATP binding // biotin binding // met…	inferred from sequence or structural similarity // inferred from electronic annotation // inferred from physical interaction // inferred from electronic annotation // inferred from electronic annotation // inferred from electronic annotation // inferred from sequence or structural similarity // inferred from electronic annotation // inferred from physical interaction // inferred from electronic a…	GenMAPP // GenMAPP // GenMAPP // GenMAPP // GenMAPP // GenMAPP	Fatty_Acid_Synthesis // Fatty_Acid_Synthesis // Fatty_Acid_Synthesis // Fatty_Acid_Synthesis // Fatty_Acid_Synthesis // Fatty_Acid_Synthesis	Pfam // Pfam // Pfam // Pfam // Pfam // Pfam // Pfam // Pfam // Pfam // Pfam // Pfam // Pfam // Pfam // Pfam // Pfam // Pfam // Pfam // Pfam // Pfam // Pfam // Pfam // Pfam // Pfam // Pfam // Pfam // Pfam // Pfam // Pfam // Pfam // Pfam // Pfam // Pfam // Pfam // Pfam // Pfam // Pfam // Pfam // Pfam // Pfam // Pfam // Pfam // Pfam // Pfam	IPR000022 // IPR000089 // IPR003135 // IPR005479 // IPR005481 // IPR005482 // IPR011095 // IPR013537 // IPR000022 // IPR000089 // IPR003135 // IPR005479 // IPR005481 // IPR005482 // IPR011095 // IPR013537 // IPR000022 // IPR000089 // IPR003135 // IPR005479 // IPR005481 // IPR005482 // IPR011095 // IPR013537 // IPR000022 // IPR000022 // IPR000089 // IPR003135 // IPR005479 // IPR005481 // IPR005482…	Carboxyl transferase // Biotin/lipoyl attachment // ATP-grasp fold, ATP-dependent carboxylate-amine ligase-type // Carbamoyl-phosphate synthetase large subunit-like, ATP-binding domain // Carbamoyl-phosphate synthase, large subunit, N-terminal // Biotin carboxylase, C-terminal // D-alanine--D-alanine ligase, C-terminal // Acetyl-CoA carboxylase, central domain // Carboxyl transferase // Biotin/li…	main		n335155 ENST00000531465			7.26282	7.16245	7.19901	5.57689	5.59506	5.61836
TC07001617.hg.1	PON2	paraoxonase 2	coding	< 1e-07	< 1e-07	112.04	338.67	0.33	down	7q21.3 // 7q21.3 // 7q21.3 // 7q21.3 // 7q21.3 // 7q21.3 // 7q21.3 // 7q21.3 // 7q21.3	NM_000305	RefSeq // RefSeq // ENSEMBL // ENSEMBL // ENSEMBL // ENSEMBL // ENSEMBL // UCSC Genes // UCSC Genes // UCSC Genes // UCSC Genes // GenBank // GenBank // Havana transcript // Havana transcript // Havana transcript // Havana transcript // Havana transcript // Havana transcript // Havana transcript // Havana transcript // Havana transcript // Havana transcript // Havana transcript // Havana transcri…	Homo sapiens paraoxonase 2 (PON2), transcript variant 1, mRNA. // Homo sapiens paraoxonase 2 (PON2), transcript variant 2, mRNA. // cdna:known chromosome:GRCh37:7:95034209:95064510:-1 gene:ENSG00000105854 gene_biotype:protein_coding transcript_biotype:protein_coding // cdna:known chromosome:GRCh37:7:95034185:95064261:-1 gene:ENSG00000105854 gene_biotype:protein_coding transcript_biotype:protein_c…	chr7	-	95034174	95064510	GO:0006979 // GO:0019439 // GO:0006979 // GO:0019439 // GO:0006979 // GO:0019439 // GO:0006979 // GO:0019439 // GO:0006979 // GO:0019439 // GO:0006979 // GO:0019439 // GO:0006979 // GO:0019439 // GO:0006979 // GO:0019439 // GO:0006979 // GO:0019439	response to oxidative stress // aromatic compound catabolic process // response to oxidative stress // aromatic compound catabolic process // response to oxidative stress // aromatic compound catabolic process // response to oxidative stress // aromatic compound catabolic process // response to oxidative stress // aromatic compound catabolic process // response to oxidative stress // aromatic com…	inferred from electronic annotation // inferred from direct assay // inferred from electronic annotation // inferred from direct assay // inferred from electronic annotation // inferred from direct assay // inferred from electronic annotation // inferred from direct assay // inferred from electronic annotation // inferred from direct assay // inferred from electronic annotation // inferred from d…	GO:0005576 // GO:0005634 // GO:0005739 // GO:0005764 // GO:0005792 // GO:0005886 // GO:0005576 // GO:0005634 // GO:0005739 // GO:0005764 // GO:0005792 // GO:0005886 // GO:0005576 // GO:0005634 // GO:0005739 // GO:0005764 // GO:0005792 // GO:0005886 // GO:0005576 // GO:0005634 // GO:0005739 // GO:0005764 // GO:0005792 // GO:0005886 // GO:0005576 // GO:0005634 // GO:0005739 // GO:0005764 // GO:0005…	extracellular region // nucleus // mitochondrion // lysosome // microsome // plasma membrane // extracellular region // nucleus // mitochondrion // lysosome // microsome // plasma membrane // extracellular region // nucleus // mitochondrion // lysosome // microsome // plasma membrane // extracellular region // nucleus // mitochondrion // lysosome // microsome // plasma membrane // extracellular r…	inferred from electronic annotation // inferred from electronic annotation // inferred from electronic annotation // inferred from electronic annotation // inferred from electronic annotation // inferred from direct assay // inferred from electronic annotation // inferred from electronic annotation // inferred from electronic annotation // inferred from electronic annotation // inferred from elec…	GO:0004064 // GO:0042802 // GO:0046872 // GO:0004064 // GO:0042802 // GO:0046872 // GO:0004064 // GO:0042802 // GO:0046872 // GO:0004064 // GO:0042802 // GO:0046872 // GO:0004064 // GO:0042802 // GO:0046872 // GO:0004064 // GO:0042802 // GO:0046872 // GO:0004064 // GO:0042802 // GO:0046872 // GO:0004064 // GO:0042802 // GO:0046872 // GO:0004064 // GO:0042802 // GO:0046872	arylesterase activity // identical protein binding // metal ion binding // arylesterase activity // identical protein binding // metal ion binding // arylesterase activity // identical protein binding // metal ion binding // arylesterase activity // identical protein binding // metal ion binding // arylesterase activity // identical protein binding // metal ion binding // arylesterase activity //…	inferred from electronic annotation // inferred from direct assay // inferred from electronic annotation // inferred from electronic annotation // inferred from direct assay // inferred from electronic annotation // inferred from electronic annotation // inferred from direct assay // inferred from electronic annotation // inferred from electronic annotation // inferred from direct assay // inferr…	---	---	Pfam // Pfam // Pfam // Pfam // Pfam // Pfam // Pfam // Pfam	IPR002640 // IPR013658 // IPR002640 // IPR013658 // IPR002640 // IPR013658 // IPR002640 // IPR013658	Arylesterase // SMP-30/Gluconolaconase/LRE-like region // Arylesterase // SMP-30/Gluconolaconase/LRE-like region // Arylesterase // SMP-30/Gluconolaconase/LRE-like region // Arylesterase // SMP-30/Gluconolaconase/LRE-like region	main		n333409	n341276 8512bp;		8.38917	8.39284	8.39018	6.7447	6.82223	6.84482
TC01003226.hg.1	SELENBP1	selenium binding protein 1	coding	< 1e-07	< 1e-07	87.32	267.85	0.33	down	1q21.3 // 1q21.3 // 1q21.3 // 1q21.3 // 1q21.3 // 1q21.3 // 1q21.3	NM_003944	RefSeq // ENSEMBL // ENSEMBL // ENSEMBL // ENSEMBL // UCSC Genes // UCSC Genes // UCSC Genes // UCSC Genes // GenBank // GenBank // Havana transcript // Havana transcript // Havana transcript // Havana transcript // Havana transcript // Havana transcript // Havana transcript // Havana transcript // Havana transcript // Havana transcript // Havana transcript // Havana transcript // Havana transcri…	Homo sapiens selenium binding protein 1 (SELENBP1), transcript variant 1, mRNA. // cdna:known chromosome:GRCh37:1:151336778:151345209:-1 gene:ENSG00000143416 gene_biotype:protein_coding transcript_biotype:protein_coding // cdna:known chromosome:GRCh37:1:151336781:151345179:-1 gene:ENSG00000143416 gene_biotype:protein_coding transcript_biotype:protein_coding // cdna:known chromosome:GRCh37:1:15133…	chr1	-	151336778	151345209	GO:0015031 // GO:0015031 // GO:0015031 // GO:0015031 // GO:0015031 // GO:0015031 // GO:0015031	protein transport // protein transport // protein transport // protein transport // protein transport // protein transport // protein transport	inferred from electronic annotation // inferred from electronic annotation // inferred from electronic annotation // inferred from electronic annotation // inferred from electronic annotation // inferred from electronic annotation // inferred from electronic annotation	GO:0005730 // GO:0005829 // GO:0016020 // GO:0005730 // GO:0005829 // GO:0016020 // GO:0005730 // GO:0005829 // GO:0016020 // GO:0005730 // GO:0005829 // GO:0016020 // GO:0005730 // GO:0005829 // GO:0016020 // GO:0005730 // GO:0005829 // GO:0016020 // GO:0005730 // GO:0005829 // GO:0016020	nucleolus // cytosol // membrane // nucleolus // cytosol // membrane // nucleolus // cytosol // membrane // nucleolus // cytosol // membrane // nucleolus // cytosol // membrane // nucleolus // cytosol // membrane // nucleolus // cytosol // membrane	inferred from direct assay // inferred from electronic annotation // inferred from electronic annotation // inferred from direct assay // inferred from electronic annotation // inferred from electronic annotation // inferred from direct assay // inferred from electronic annotation // inferred from electronic annotation // inferred from direct assay // inferred from electronic annotation // inferr…	GO:0005515 // GO:0008430 // GO:0005515 // GO:0008430 // GO:0005515 // GO:0008430 // GO:0005515 // GO:0008430 // GO:0005515 // GO:0008430 // GO:0005515 // GO:0008430 // GO:0005515 // GO:0008430	protein binding // selenium binding // protein binding // selenium binding // protein binding // selenium binding // protein binding // selenium binding // protein binding // selenium binding // protein binding // selenium binding // protein binding // selenium binding	inferred from physical interaction // inferred from electronic annotation // inferred from physical interaction // inferred from electronic annotation // inferred from physical interaction // inferred from electronic annotation // inferred from physical interaction // inferred from electronic annotation // inferred from physical interaction // inferred from electronic annotation // inferred from …	---	---	Pfam // Pfam // Pfam	IPR008826 // IPR008826 // IPR008826	Selenium-binding protein // Selenium-binding protein // Selenium-binding protein	main					8.07341	8.02937	8.05406	6.34624	6.3978	6.58873
TC12001539.hg.1	KRT8	keratin 8	coding	< 1e-07	< 1e-07	509.06	1533.7	0.33	down	12q13 // 12q13 // 12q13 // 12q13 // 12q13 // 12q13 // 12q13 // 12q13 // 12q13 // 12q13 // 12q13 // 12q13 // 12q13 // 12q13 // 12q13	NM_001256282	RefSeq // RefSeq // RefSeq // RefSeq // ENSEMBL // ENSEMBL // ENSEMBL // ENSEMBL // ENSEMBL // ENSEMBL // UCSC Genes // UCSC Genes // UCSC Genes // UCSC Genes // GenBank // GenBank // GenBank // GenBank // GenBank	Homo sapiens keratin 8 (KRT8), transcript variant 1, mRNA. // Homo sapiens keratin 8 (KRT8), transcript variant 3, mRNA. // Homo sapiens keratin 8 (KRT8), transcript variant 2, mRNA. // Homo sapiens keratin 8 (KRT8), transcript variant 4, non-coding RNA. // cdna:known chromosome:GRCh37:12:53290978:53298856:-1 gene:ENSG00000170421 gene_biotype:protein_coding transcript_biotype:protein_coding // cd…	chr12	-	53290971	53343650	GO:0007010 // GO:0044419 // GO:0007010 // GO:0044419 // GO:0007010 // GO:0044419 // GO:0007010 // GO:0044419 // GO:0007010 // GO:0044419 // GO:0007010 // GO:0044419 // GO:0007010 // GO:0044419 // GO:0007010 // GO:0044419 // GO:0007010 // GO:0044419 // GO:0007010 // GO:0044419 // GO:0007010 // GO:0044419 // GO:0007010 // GO:0044419 // GO:0007010 // GO:0044419 // GO:0007010 // GO:0044419 // GO:0007…	cytoskeleton organization // interspecies interaction between organisms // cytoskeleton organization // interspecies interaction between organisms // cytoskeleton organization // interspecies interaction between organisms // cytoskeleton organization // interspecies interaction between organisms // cytoskeleton organization // interspecies interaction between organisms // cytoskeleton organizatio…	non-traceable author statement // inferred from electronic annotation // non-traceable author statement // inferred from electronic annotation // non-traceable author statement // inferred from electronic annotation // non-traceable author statement // inferred from electronic annotation // non-traceable author statement // inferred from electronic annotation // non-traceable author statement // …	GO:0005654 // GO:0005737 // GO:0005882 // GO:0016363 // GO:0045095 // GO:0005654 // GO:0005737 // GO:0005882 // GO:0016363 // GO:0045095 // GO:0005654 // GO:0005737 // GO:0005882 // GO:0016363 // GO:0045095 // GO:0005654 // GO:0005737 // GO:0005882 // GO:0016363 // GO:0045095 // GO:0005654 // GO:0005737 // GO:0005882 // GO:0016363 // GO:0045095 // GO:0005654 // GO:0005737 // GO:0005882 // GO:0016…	nucleoplasm // cytoplasm // intermediate filament // nuclear matrix // keratin filament // nucleoplasm // cytoplasm // intermediate filament // nuclear matrix // keratin filament // nucleoplasm // cytoplasm // intermediate filament // nuclear matrix // keratin filament // nucleoplasm // cytoplasm // intermediate filament // nuclear matrix // keratin filament // nucleoplasm // cytoplasm // interme…	inferred from electronic annotation // inferred from direct assay // non-traceable author statement // inferred from electronic annotation // inferred from electronic annotation // inferred from electronic annotation // inferred from direct assay // non-traceable author statement // inferred from electronic annotation // inferred from electronic annotation // inferred from electronic annotation /…	GO:0005198 // GO:0005515 // GO:0005198 // GO:0005515 // GO:0005198 // GO:0005515 // GO:0005198 // GO:0005515 // GO:0005198 // GO:0005515 // GO:0005198 // GO:0005515 // GO:0005198 // GO:0005515 // GO:0005198 // GO:0005515 // GO:0005198 // GO:0005515 // GO:0005198 // GO:0005515 // GO:0005198 // GO:0005515 // GO:0005198 // GO:0005515 // GO:0005198 // GO:0005515 // GO:0005198 // GO:0005515 // GO:0005…	structural molecule activity // protein binding // structural molecule activity // protein binding // structural molecule activity // protein binding // structural molecule activity // protein binding // structural molecule activity // protein binding // structural molecule activity // protein binding // structural molecule activity // protein binding // structural molecule activity // protein bi…	non-traceable author statement // inferred from physical interaction // non-traceable author statement // inferred from physical interaction // non-traceable author statement // inferred from physical interaction // non-traceable author statement // inferred from physical interaction // non-traceable author statement // inferred from physical interaction // non-traceable author statement // infer…	---	---	Pfam // Pfam // Pfam // Pfam // Pfam	IPR016044 // IPR016044 // IPR016044 // IPR016044 // IPR016044	Filament // Filament // Filament // Filament // Filament	main					10.5575	10.5994	10.5525	9.0137	8.83149	9.11796
TC18000324.hg.1	PIEZO2	piezo-type mechanosensitive ion channel component 2	coding	1e-07	1.48e-05	21.48	64.2	0.33	down	18p11.22 // 18p11.22 // 18p11.22 // 18p11.22 // 18p11.22 // 18p11.22	NM_022068	RefSeq // ENSEMBL // ENSEMBL // ENSEMBL // ENSEMBL // ENSEMBL // UCSC Genes // UCSC Genes // UCSC Genes // UCSC Genes // UCSC Genes // UCSC Genes // Havana transcript	Homo sapiens piezo-type mechanosensitive ion channel component 2 (PIEZO2), mRNA. // cdna:known chromosome:GRCh37:18:10671123:10701979:-1 gene:ENSG00000154864 gene_biotype:protein_coding transcript_biotype:protein_coding // cdna:known chromosome:GRCh37:18:10670245:11148761:-1 gene:ENSG00000154864 gene_biotype:protein_coding transcript_biotype:protein_coding // cdna:known chromosome:GRCh37:18:10731…	chr18	-	10670238	11148761	GO:0006812 // GO:0006812 // GO:0006812 // GO:0006812 // GO:0006812 // GO:0006812	cation transport // cation transport // cation transport // cation transport // cation transport // cation transport	inferred from sequence or structural similarity // inferred from sequence or structural similarity // inferred from sequence or structural similarity // inferred from sequence or structural similarity // inferred from sequence or structural similarity // inferred from sequence or structural similarity	GO:0016021 // GO:0016021 // GO:0016021 // GO:0016021 // GO:0016021 // GO:0016021	integral to membrane // integral to membrane // integral to membrane // integral to membrane // integral to membrane // integral to membrane	inferred from electronic annotation // inferred from electronic annotation // inferred from electronic annotation // inferred from electronic annotation // inferred from electronic annotation // inferred from electronic annotation	GO:0005216 // GO:0005216 // GO:0005216 // GO:0005216 // GO:0005216 // GO:0005216	ion channel activity // ion channel activity // ion channel activity // ion channel activity // ion channel activity // ion channel activity	inferred from electronic annotation // inferred from electronic annotation // inferred from electronic annotation // inferred from electronic annotation // inferred from electronic annotation // inferred from electronic annotation	---	---	Pfam // Pfam // Pfam // Pfam	IPR021999 // IPR021999 // IPR021999 // IPR021999	Protein of unknown function DUF3595 // Protein of unknown function DUF3595 // Protein of unknown function DUF3595 // Protein of unknown function DUF3595	main		n339794 n383270 TCONS_l2_00011953-XLOC_l2_006397 TCONS_l2_00011954-XLOC_l2_006398 TCONS_l2_00011955-XLOC_l2_006399			6.15782	5.81467	6.00203	4.45392	4.46418	4.34477
TC05001247.hg.1	---	cdna:all chromosome:VEGA50:5:34105855:34106441:-1 Gene:OTTHUMG00000162375	coding	8e-07	6.25e-05	5.55	16.81	0.33	down	---	OTTHUMT00000368660	Havana transcript	cdna:all chromosome:VEGA50:5:34105855:34106441:-1 Gene:OTTHUMG00000162375	chr5	-	34105855	34106441	---	---	---	---	---	---	---	---	---	---	---	---	---	---	main					4.21318	3.98726	3.97368	2.51258	2.23279	2.66169
TC07000463.hg.1	GATSL1	GATS protein-like 1	coding	< 1e-07	< 1e-07	87.88	256.51	0.34	down	7q11.23 // 7q11.23 // 7q11.23 // 7q11.23	NM_001145063	RefSeq // ENSEMBL // UCSC Genes // GenBank // GenBank	Homo sapiens GATS protein-like 1 (GATSL1), mRNA. // cdna:known chromosome:GRCh37:7:74379083:74438803:1 gene:ENSG00000183086 gene_biotype:protein_coding transcript_biotype:protein_coding // --- // Homo sapiens GATS-like protein 2, mRNA (cDNA clone MGC:182133 IMAGE:9056958), complete cds. // Homo sapiens GATS-like protein 2, mRNA (cDNA clone MGC:182134 IMAGE:9056959), complete cds.	chr7	+	74379080	74438902	---	---	---	---	---	---	---	---	---	---	---	---	---	---	main			n385218 1899bp;		7.9664	7.98167	8.02162	6.47832	6.39768	6.4843
TC06002145.hg.1	---	AB073649,uc003qhb.3	coding	2e-07	2.44e-05	15.43	45.88	0.34	down	---	uc003qhb.3	UCSC Genes	---	chr6	-	136692056	136694961	---	---	---	---	---	---	---	---	---	---	---	---	---	---	main					5.53775	5.30704	5.67527	3.96952	3.99751	3.8651
TC11000677.hg.1	C11orf86	chromosome 11 open reading frame 86	coding	5e-07	4.48e-05	49.73	146.48	0.34	down	11q13.2 // 11q13.2	NM_001136485	RefSeq // ENSEMBL // UCSC Genes // Havana transcript	Homo sapiens chromosome 11 open reading frame 86 (C11orf86), mRNA. // cdna:known chromosome:GRCh37:11:66742748:66744475:1 gene:ENSG00000173237 gene_biotype:protein_coding transcript_biotype:protein_coding // --- // cdna:all chromosome:VEGA50:11:66742748:66744475:1 Gene:OTTHUMG00000153671	chr11	+	66742748	66744479	---	---	---	---	---	---	---	---	---	---	---	---	---	---	main					7.17118	7.08951	7.28395	5.45722	5.60196	5.83746
TC0X001190.hg.1	POF1B	premature ovarian failure, 1B	coding	< 1e-07	< 1e-07	16.42	46.41	0.35	down	Xq21.2 // Xq21.2 // Xq21.2 // Xq21.2 // Xq21.2	NM_024921	RefSeq // ENSEMBL // ENSEMBL // ENSEMBL // UCSC Genes // UCSC Genes // GenBank // Havana transcript // Havana transcript // Havana transcript	Homo sapiens premature ovarian failure, 1B (POF1B), mRNA. // cdna:known chromosome:GRCh37:X:84532402:84634748:-1 gene:ENSG00000124429 gene_biotype:protein_coding transcript_biotype:protein_coding // cdna:known chromosome:GRCh37:X:84561227:84634748:-1 gene:ENSG00000124429 gene_biotype:protein_coding transcript_biotype:protein_coding // cdna:known chromosome:GRCh37:X:84537121:84634722:-1 gene:ENSG0…	chrX	-	84532395	84634748	---	---	---	---	---	---	GO:0003779 // GO:0003779 // GO:0003779 // GO:0003779 // GO:0003779	actin binding // actin binding // actin binding // actin binding // actin binding	inferred from electronic annotation // inferred from electronic annotation // inferred from electronic annotation // inferred from electronic annotation // inferred from electronic annotation	---	---	---	---	---	main					5.43626	5.51552	5.61799	3.9962	4.08951	4.01515
TC01001426.hg.1	HSD17B7	hydroxysteroid (17-beta) dehydrogenase 7	coding	< 1e-07	< 1e-07	31.28	90.48	0.35	down	1q23 // 1q23 // 1q23 // 1q23 // 1q23 // 1q23 // 1q23 // 1q23	NM_016371	RefSeq // ENSEMBL // ENSEMBL // ENSEMBL // ENSEMBL // ENSEMBL // UCSC Genes // UCSC Genes // GenBank // GenBank // Havana transcript // Havana transcript // Havana transcript // Havana transcript // Havana transcript // Havana transcript // Havana transcript // Havana transcript // Havana transcript // Havana transcript // Havana transcript	Homo sapiens hydroxysteroid (17-beta) dehydrogenase 7 (HSD17B7), mRNA. // cdna:known chromosome:GRCh37:1:162760536:162782319:1 gene:ENSG00000132196 gene_biotype:protein_coding transcript_biotype:protein_coding // cdna:known chromosome:GRCh37:1:162760579:162767939:1 gene:ENSG00000132196 gene_biotype:protein_coding transcript_biotype:protein_coding // cdna:known chromosome:GRCh37:1:162760513:162762…	chr1	+	162760492	162782608	GO:0006695 // GO:0006703 // GO:0044281 // GO:0006695 // GO:0006703 // GO:0044281 // GO:0006695 // GO:0006703 // GO:0044281 // GO:0006695 // GO:0006703 // GO:0044281 // GO:0006695 // GO:0006703 // GO:0044281 // GO:0006695 // GO:0006703 // GO:0044281 // GO:0006695 // GO:0006703 // GO:0044281 // GO:0006695 // GO:0006703 // GO:0044281	cholesterol biosynthetic process // estrogen biosynthetic process // small molecule metabolic process // cholesterol biosynthetic process // estrogen biosynthetic process // small molecule metabolic process // cholesterol biosynthetic process // estrogen biosynthetic process // small molecule metabolic process // cholesterol biosynthetic process // estrogen biosynthetic process // small molecule …	traceable author statement // inferred from electronic annotation // traceable author statement // traceable author statement // inferred from electronic annotation // traceable author statement // traceable author statement // inferred from electronic annotation // traceable author statement // traceable author statement // inferred from electronic annotation // traceable author statement // tra…	GO:0005789 // GO:0005886 // GO:0016021 // GO:0005789 // GO:0005886 // GO:0016021 // GO:0005789 // GO:0005886 // GO:0016021 // GO:0005789 // GO:0005886 // GO:0016021 // GO:0005789 // GO:0005886 // GO:0016021 // GO:0005789 // GO:0005886 // GO:0016021 // GO:0005789 // GO:0005886 // GO:0016021 // GO:0005789 // GO:0005886 // GO:0016021	endoplasmic reticulum membrane // plasma membrane // integral to membrane // endoplasmic reticulum membrane // plasma membrane // integral to membrane // endoplasmic reticulum membrane // plasma membrane // integral to membrane // endoplasmic reticulum membrane // plasma membrane // integral to membrane // endoplasmic reticulum membrane // plasma membrane // integral to membrane // endoplasmic re…	traceable author statement // inferred from electronic annotation // inferred from electronic annotation // traceable author statement // inferred from electronic annotation // inferred from electronic annotation // traceable author statement // inferred from electronic annotation // inferred from electronic annotation // traceable author statement // inferred from electronic annotation // inferr…	GO:0000166 // GO:0000253 // GO:0004303 // GO:0005148 // GO:0016491 // GO:0000166 // GO:0000253 // GO:0004303 // GO:0005148 // GO:0016491 // GO:0000166 // GO:0000253 // GO:0004303 // GO:0005148 // GO:0016491 // GO:0000166 // GO:0000253 // GO:0004303 // GO:0005148 // GO:0016491 // GO:0000166 // GO:0000253 // GO:0004303 // GO:0005148 // GO:0016491 // GO:0000166 // GO:0000253 // GO:0004303 // GO:0005…	nucleotide binding // 3-keto sterol reductase activity // estradiol 17-beta-dehydrogenase activity // prolactin receptor binding // oxidoreductase activity // nucleotide binding // 3-keto sterol reductase activity // estradiol 17-beta-dehydrogenase activity // prolactin receptor binding // oxidoreductase activity // nucleotide binding // 3-keto sterol reductase activity // estradiol 17-beta-dehyd…	inferred from electronic annotation // inferred from electronic annotation // inferred from electronic annotation // inferred from electronic annotation // inferred from electronic annotation // inferred from electronic annotation // inferred from electronic annotation // inferred from electronic annotation // inferred from electronic annotation // inferred from electronic annotation // inferred …	GenMAPP // GenMAPP // GenMAPP	Steroid_Biosynthesis // Steroid_Biosynthesis // Steroid_Biosynthesis	Pfam // Pfam // Pfam // Pfam // Pfam // Pfam // Pfam // Pfam // Pfam // Pfam	IPR002198 // IPR013968 // IPR001509 // IPR002198 // IPR013968 // IPR001509 // IPR002198 // IPR013968 // IPR002198 // IPR013968	Short-chain dehydrogenase/reductase SDR // Polyketide synthase, KR // NAD-dependent epimerase/dehydratase // Short-chain dehydrogenase/reductase SDR // Polyketide synthase, KR // NAD-dependent epimerase/dehydratase // Short-chain dehydrogenase/reductase SDR // Polyketide synthase, KR // Short-chain dehydrogenase/reductase SDR // Polyketide synthase, KR	main	n381272 4130bp;				6.48179	6.47246	6.50511	4.87242	4.93476	5.08209
TC6_apd_hap1000067.hg.1	TRIM31	tripartite motif containing 31	coding	< 1e-07	< 1e-07	11.15	31.68	0.35	down	6p21.3 // 6p21.3	NM_007028	RefSeq // UCSC Genes // GenBank // Havana transcript // Havana transcript // Havana transcript // Havana transcript // Havana transcript // Havana transcript	Homo sapiens tripartite motif containing 31 (TRIM31), mRNA. // --- // Homo sapiens tripartite motif-containing 31, mRNA (cDNA clone MGC:8918 IMAGE:3846513), complete cds. // cdna:all chromosome:VEGA50:6-APD:1327809:1330466:-1 Gene:OTTHUMG00000148779 // cdna:all chromosome:VEGA50:6-APD:1327809:1330250:-1 Gene:OTTHUMG00000148779 // cdna:all chromosome:VEGA50:6-APD:1327809:1329546:-1 Gene:OTTHUMG000…	chr6_apd_hap1	-	1318454	1321112	GO:0016567 // GO:0016567	protein ubiquitination // protein ubiquitination	inferred from electronic annotation // inferred from electronic annotation	GO:0005739 // GO:0005739	mitochondrion // mitochondrion	inferred from electronic annotation // inferred from electronic annotation	GO:0008270 // GO:0016874 // GO:0008270 // GO:0016874	zinc ion binding // ligase activity // zinc ion binding // ligase activity	inferred from electronic annotation // inferred from electronic annotation // inferred from electronic annotation // inferred from electronic annotation	---	---	---	---	---	main				OTTHUMT00000309169	4.98115	5.0654	4.87098	3.417	3.45349	3.55617
TC15001454.hg.1	MYO5C	myosin VC	coding	< 1e-07	< 1e-07	34.09	97.27	0.35	down	15q21 // 15q21 // 15q21 // 15q21	NM_018728	RefSeq // ENSEMBL // ENSEMBL // ENSEMBL // UCSC Genes // UCSC Genes // UCSC Genes // UCSC Genes	Homo sapiens myosin VC (MYO5C), mRNA. // cdna:known chromosome:GRCh37:15:52484519:52587995:-1 gene:ENSG00000128833 gene_biotype:protein_coding transcript_biotype:protein_coding // cdna:known chromosome:GRCh37:15:52521427:52587966:-1 gene:ENSG00000128833 gene_biotype:protein_coding transcript_biotype:protein_coding // cdna:known chromosome:GRCh37:15:52553204:52587965:-1 gene:ENSG00000128833 gene_b…	chr15	-	52484515	52587995	---	---	---	GO:0016459 // GO:0016459 // GO:0016459 // GO:0016459	myosin complex // myosin complex // myosin complex // myosin complex	inferred from electronic annotation // inferred from electronic annotation // inferred from electronic annotation // inferred from electronic annotation	GO:0003774 // GO:0003779 // GO:0005516 // GO:0005524 // GO:0051015 // GO:0003774 // GO:0003779 // GO:0005516 // GO:0005524 // GO:0051015 // GO:0003774 // GO:0003779 // GO:0005516 // GO:0005524 // GO:0051015 // GO:0003774 // GO:0003779 // GO:0005516 // GO:0005524 // GO:0051015	motor activity // actin binding // calmodulin binding // ATP binding // actin filament binding // motor activity // actin binding // calmodulin binding // ATP binding // actin filament binding // motor activity // actin binding // calmodulin binding // ATP binding // actin filament binding // motor activity // actin binding // calmodulin binding // ATP binding // actin filament binding	inferred from electronic annotation // inferred from electronic annotation // inferred from electronic annotation // inferred from electronic annotation // inferred from electronic annotation // inferred from electronic annotation // inferred from electronic annotation // inferred from electronic annotation // inferred from electronic annotation // inferred from electronic annotation // inferred …	---	---	Pfam // Pfam // Pfam // Pfam	IPR000048 // IPR001609 // IPR018444 // IPR001609	IQ motif, EF-hand binding site // Myosin head, motor domain // Dil domain // Myosin head, motor domain	main		NR_031670		ENST00000559779 n337766	6.66948	6.46369	6.63948	5.02181	5.0682	5.17218
TC10002925.hg.1	AKR1C3	aldo-keto reductase family 1, member C3 (3-alpha hydroxysteroid dehydrogenase, type II)	coding	2e-07	2.44e-05	21.87	62.63	0.35	down	10p15-p14 // 10p15-p14 // 10p15-p14 // 10p15-p14 // 10p15-p14 // 10p15-p14 // 10p15-p14 // 10p15-p14	NM_001253908	RefSeq // RefSeq // RefSeq // ENSEMBL // ENSEMBL // ENSEMBL // UCSC Genes // UCSC Genes // UCSC Genes // UCSC Genes // GenBank // GenBank // Havana transcript // Havana transcript // Havana transcript // Havana transcript	Homo sapiens aldo-keto reductase family 1, member C3 (3-alpha hydroxysteroid dehydrogenase, type II) (AKR1C3), transcript variant 2, mRNA. // Homo sapiens aldo-keto reductase family 1, member C3 (3-alpha hydroxysteroid dehydrogenase, type II) (AKR1C3), transcript variant 3, mRNA. // Homo sapiens aldo-keto reductase family 1, member C3 (3-alpha hydroxysteroid dehydrogenase, type II) (AKR1C3), tran…	chr10	+	5077549	5149878	GO:0000060 // GO:0006693 // GO:0006693 // GO:0007186 // GO:0007584 // GO:0008202 // GO:0008284 // GO:0008284 // GO:0008584 // GO:0009267 // GO:0010942 // GO:0016488 // GO:0030216 // GO:0034614 // GO:0034694 // GO:0042448 // GO:0042574 // GO:0044259 // GO:0044597 // GO:0044598 // GO:0048385 // GO:0051897 // GO:0055114 // GO:0055114 // GO:0061370 // GO:0070293 // GO:0071276 // GO:0071277 // GO:0071…	protein import into nucleus, translocation // prostaglandin metabolic process // prostaglandin metabolic process // G-protein coupled receptor signaling pathway // response to nutrient // steroid metabolic process // positive regulation of cell proliferation // positive regulation of cell proliferation // male gonad development // cellular response to starvation // positive regulation of cell dea…	inferred from direct assay // inferred from expression pattern // traceable author statement // inferred from direct assay // inferred from expression pattern // inferred from expression pattern // inferred from direct assay // inferred from mutant phenotype // inferred from expression pattern // inferred from expression pattern // inferred from direct assay // inferred from direct assay // infer…	GO:0005622 // GO:0005634 // GO:0005737 // GO:0005622 // GO:0005634 // GO:0005737 // GO:0005622 // GO:0005634 // GO:0005737 // GO:0005622 // GO:0005634 // GO:0005737 // GO:0005622 // GO:0005634 // GO:0005737 // GO:0005622 // GO:0005634 // GO:0005737 // GO:0005622 // GO:0005634 // GO:0005737 // GO:0005622 // GO:0005634 // GO:0005737	intracellular // nucleus // cytoplasm // intracellular // nucleus // cytoplasm // intracellular // nucleus // cytoplasm // intracellular // nucleus // cytoplasm // intracellular // nucleus // cytoplasm // intracellular // nucleus // cytoplasm // intracellular // nucleus // cytoplasm // intracellular // nucleus // cytoplasm	inferred from direct assay // inferred from direct assay // inferred from direct assay // inferred from direct assay // inferred from direct assay // inferred from direct assay // inferred from direct assay // inferred from direct assay // inferred from direct assay // inferred from direct assay // inferred from direct assay // inferred from direct assay // inferred from direct assay // inferred …	GO:0001758 // GO:0004032 // GO:0004033 // GO:0004745 // GO:0004958 // GO:0016655 // GO:0018636 // GO:0035410 // GO:0036131 // GO:0045550 // GO:0045703 // GO:0047017 // GO:0047020 // GO:0047023 // GO:0047026 // GO:0047045 // GO:0047086 // GO:0047115 // GO:0047718 // GO:0047787 // GO:0050327 // GO:0001758 // GO:0004032 // GO:0004033 // GO:0004745 // GO:0004958 // GO:0016655 // GO:0018636 // GO:0035…	retinal dehydrogenase activity // alditol:NADP+ 1-oxidoreductase activity // aldo-keto reductase (NADP) activity // retinol dehydrogenase activity // prostaglandin F receptor activity // oxidoreductase activity, acting on NADH or NADPH, quinone or similar compound as acceptor // phenanthrene 9,10-monooxygenase activity // dihydrotestosterone 17-beta-dehydrogenase activity // prostaglandin D2 11-k…	inferred from direct assay // inferred from direct assay // traceable author statement // inferred from direct assay // inferred from direct assay // inferred from direct assay // inferred from direct assay // inferred from direct assay // inferred from electronic annotation // inferred from direct assay // inferred from direct assay // inferred from electronic annotation // inferred from direct …	---	---	Pfam // Pfam	IPR023210 // IPR023210	NADP-dependent oxidoreductase domain // NADP-dependent oxidoreductase domain	main				ENST00000459536 ENST00000515931	5.75517	6.07623	6.03626	4.48904	4.4399	4.41241
TC0X000323.hg.1	MAGED2	melanoma antigen family D, 2	coding	2e-07	2.44e-05	144.58	408.02	0.35	down	Xp11.2 // Xp11.2 // Xp11.2 // Xp11.2 // Xp11.2 // Xp11.2 // Xp11.2 // Xp11.2 // Xp11.2 // Xp11.2 // Xp11.2 // Xp11.2 // Xp11.2 // Xp11.2 // Xp11.2	NM_014599	RefSeq // RefSeq // RefSeq // ENSEMBL // ENSEMBL // ENSEMBL // ENSEMBL // ENSEMBL // ENSEMBL // ENSEMBL // ENSEMBL // ENSEMBL // ENSEMBL // UCSC Genes // UCSC Genes // UCSC Genes // UCSC Genes // UCSC Genes // GenBank // GenBank // Havana transcript // Havana transcript // Havana transcript // Havana transcript // Havana transcript // Havana transcript // Havana transcript // Havana transcript //…	Homo sapiens melanoma antigen family D, 2 (MAGED2), transcript variant 1, mRNA. // Homo sapiens melanoma antigen family D, 2 (MAGED2), transcript variant 2, mRNA. // Homo sapiens melanoma antigen family D, 2 (MAGED2), transcript variant 3, mRNA. // cdna:known chromosome:GRCh37:X:54834797:54842127:1 gene:ENSG00000102316 gene_biotype:protein_coding transcript_biotype:protein_coding // cdna:known ch…	chrX	+	54834032	54842448	---	---	---	---	---	---	---	---	---	---	---	Pfam // Pfam // Pfam // Pfam // Pfam // Pfam // Pfam // Pfam // Pfam	IPR002190 // IPR002190 // IPR002190 // IPR002190 // IPR002190 // IPR002190 // IPR002190 // IPR002190 // IPR002190	MAGE protein // MAGE protein // MAGE protein // MAGE protein // MAGE protein // MAGE protein // MAGE protein // MAGE protein // MAGE protein	main		n336980 NR_002953			8.72706	8.60468	8.64679	7.1069	7.03651	7.37178
TC15000025.hg.1	---	DQ599733,uc001yum.3	coding	5.5e-06	0.000224	21.02	60.79	0.35	down	---	uc001yum.3	UCSC Genes	---	chr15	+	22713141	22713171	---	---	---	---	---	---	---	---	---	---	---	---	---	---	main					6.19926	5.69855	5.84018	4.61504	4.19276	4.36239
TC15000138.hg.1	---	DQ599733,uc001zbx.3	coding	5.5e-06	0.000224	21.02	60.79	0.35	down	---	uc001zbx.3	UCSC Genes	---	chr15	+	28775558	28775588	---	---	---	---	---	---	---	---	---	---	---	---	---	---	main					6.19926	5.69855	5.84018	4.61504	4.19276	4.36239
TC15000149.hg.1	---	DQ597560,uc001zcg.2	coding	5.5e-06	0.000224	21.02	60.79	0.35	down	---	uc001zcg.2	UCSC Genes	---	chr15	+	28954723	28954753	---	---	---	---	---	---	---	---	---	---	---	---	---	---	main					6.19926	5.69855	5.84018	4.61504	4.19276	4.36239
TC15000208.hg.1	---	DQ597560,uc001zgc.3	coding	5.5e-06	0.000224	21.02	60.79	0.35	down	---	uc001zgc.3	UCSC Genes	---	chr15	+	32692651	32692681	---	---	---	---	---	---	---	---	---	---	---	---	---	---	main					6.19926	5.69855	5.84018	4.61504	4.19276	4.36239
TC15001013.hg.1	---	DQ600342,uc001ytn.3	coding	5.5e-06	0.000224	21.02	60.79	0.35	down	---	uc001ytn.3	UCSC Genes	---	chr15	-	20770229	20770259	---	---	---	---	---	---	---	---	---	---	---	---	---	---	main					6.19926	5.69855	5.84018	4.61504	4.19276	4.36239
TC15001052.hg.1	---	DQ600342,uc001yvi.3	coding	5.5e-06	0.000224	21.02	60.79	0.35	down	---	uc001yvi.3	UCSC Genes	---	chr15	-	23258062	23258092	---	---	---	---	---	---	---	---	---	---	---	---	---	---	main					6.19926	5.69855	5.84018	4.61504	4.19276	4.36239
TC15001060.hg.1	---	DQ600342,uc002cdv.2	coding	5.5e-06	0.000224	21.02	60.79	0.35	down	---	uc002cdv.2	UCSC Genes	---	chr15	-	23437627	23437657	---	---	---	---	---	---	---	---	---	---	---	---	---	---	main					6.19926	5.69855	5.84018	4.61504	4.19276	4.36239
TC15001064.hg.1	---	DQ600342,uc001ywd.3	coding	5.5e-06	0.000224	21.02	60.79	0.35	down	---	uc001ywd.3	UCSC Genes	---	chr15	-	23602424	23602454	---	---	---	---	---	---	---	---	---	---	---	---	---	---	main					6.19926	5.69855	5.84018	4.61504	4.19276	4.36239
TC15001094.hg.1	---	DQ600342,uc001zbq.3	coding	5.5e-06	0.000224	21.02	60.79	0.35	down	---	uc001zbq.3	UCSC Genes	---	chr15	-	28626339	28626369	---	---	---	---	---	---	---	---	---	---	---	---	---	---	main					6.19926	5.69855	5.84018	4.61504	4.19276	4.36239
TC15001114.hg.1	---	DQ600342,uc001zct.2	coding	5.5e-06	0.000224	21.02	60.79	0.35	down	---	uc001zct.2	UCSC Genes	---	chr15	-	30377967	30377997	---	---	---	---	---	---	---	---	---	---	---	---	---	---	main					6.19926	5.69855	5.84018	4.61504	4.19276	4.36239
TC15001128.hg.1	---	DQ600342,uc001zdl.2	coding	5.5e-06	0.000224	21.02	60.79	0.35	down	---	uc001zdl.2	UCSC Genes	---	chr15	-	30430065	30430095	---	---	---	---	---	---	---	---	---	---	---	---	---	---	main					6.19926	5.69855	5.84018	4.61504	4.19276	4.36239
TC15001155.hg.1	---	DQ600342,uc001zes.2	coding	5.5e-06	0.000224	21.02	60.79	0.35	down	---	uc001zes.2	UCSC Genes	---	chr15	-	30899039	30899069	---	---	---	---	---	---	---	---	---	---	---	---	---	---	main					6.19926	5.69855	5.84018	4.61504	4.19276	4.36239
TC05001947.hg.1	ANXA6	annexin A6	coding	< 1e-07	< 1e-07	64.63	181.69	0.36	down	5q33.1 // 5q33.1 // 5q33.1 // 5q33.1 // 5q33.1 // 5q33.1 // 5q33.1 // 5q33.1 // 5q33.1 // 5q33.1	NM_001155	RefSeq // RefSeq // ENSEMBL // ENSEMBL // ENSEMBL // ENSEMBL // ENSEMBL // ENSEMBL // ENSEMBL // UCSC Genes // UCSC Genes // UCSC Genes // GenBank // Havana transcript // Havana transcript // Havana transcript // Havana transcript // Havana transcript // Havana transcript // Havana transcript // Havana transcript // Havana transcript // Havana transcript // Havana transcript // Havana transcript …	Homo sapiens annexin A6 (ANXA6), transcript variant 1, mRNA. // Homo sapiens annexin A6 (ANXA6), transcript variant 2, mRNA. // cdna:known chromosome:GRCh37:5:150480666:150537443:-1 gene:ENSG00000197043 gene_biotype:protein_coding transcript_biotype:protein_coding // cdna:known chromosome:GRCh37:5:150480670:150537313:-1 gene:ENSG00000197043 gene_biotype:protein_coding transcript_biotype:protein_c…	chr5	-	150480267	150537443	GO:0006816 // GO:0006937 // GO:0006816 // GO:0006937 // GO:0006816 // GO:0006937 // GO:0006816 // GO:0006937 // GO:0006816 // GO:0006937 // GO:0006816 // GO:0006937 // GO:0006816 // GO:0006937 // GO:0006816 // GO:0006937 // GO:0006816 // GO:0006937 // GO:0006816 // GO:0006937	calcium ion transport // regulation of muscle contraction // calcium ion transport // regulation of muscle contraction // calcium ion transport // regulation of muscle contraction // calcium ion transport // regulation of muscle contraction // calcium ion transport // regulation of muscle contraction // calcium ion transport // regulation of muscle contraction // calcium ion transport // regulati…	inferred from electronic annotation // inferred from electronic annotation // inferred from electronic annotation // inferred from electronic annotation // inferred from electronic annotation // inferred from electronic annotation // inferred from electronic annotation // inferred from electronic annotation // inferred from electronic annotation // inferred from electronic annotation // inferred …	GO:0016324 // GO:0042470 // GO:0043234 // GO:0048471 // GO:0016324 // GO:0042470 // GO:0043234 // GO:0048471 // GO:0016324 // GO:0042470 // GO:0043234 // GO:0048471 // GO:0016324 // GO:0042470 // GO:0043234 // GO:0048471 // GO:0016324 // GO:0042470 // GO:0043234 // GO:0048471 // GO:0016324 // GO:0042470 // GO:0043234 // GO:0048471 // GO:0016324 // GO:0042470 // GO:0043234 // GO:0048471 // GO:0016…	apical plasma membrane // melanosome // protein complex // perinuclear region of cytoplasm // apical plasma membrane // melanosome // protein complex // perinuclear region of cytoplasm // apical plasma membrane // melanosome // protein complex // perinuclear region of cytoplasm // apical plasma membrane // melanosome // protein complex // perinuclear region of cytoplasm // apical plasma membrane …	inferred from electronic annotation // inferred from electronic annotation // inferred from electronic annotation // inferred from electronic annotation // inferred from electronic annotation // inferred from electronic annotation // inferred from electronic annotation // inferred from electronic annotation // inferred from electronic annotation // inferred from electronic annotation // inferred …	GO:0005509 // GO:0005515 // GO:0005544 // GO:0005509 // GO:0005515 // GO:0005544 // GO:0005509 // GO:0005515 // GO:0005544 // GO:0005509 // GO:0005515 // GO:0005544 // GO:0005509 // GO:0005515 // GO:0005544 // GO:0005509 // GO:0005515 // GO:0005544 // GO:0005509 // GO:0005515 // GO:0005544 // GO:0005509 // GO:0005515 // GO:0005544 // GO:0005509 // GO:0005515 // GO:0005544 // GO:0005509 // GO:0005…	calcium ion binding // protein binding // calcium-dependent phospholipid binding // calcium ion binding // protein binding // calcium-dependent phospholipid binding // calcium ion binding // protein binding // calcium-dependent phospholipid binding // calcium ion binding // protein binding // calcium-dependent phospholipid binding // calcium ion binding // protein binding // calcium-dependent pho…	inferred from electronic annotation // inferred from physical interaction // inferred from direct assay // inferred from electronic annotation // inferred from physical interaction // inferred from direct assay // inferred from electronic annotation // inferred from physical interaction // inferred from direct assay // inferred from electronic annotation // inferred from physical interaction // i…	GenMAPP // GenMAPP // GenMAPP // GenMAPP	Prostaglandin_synthesis_regulation // Calcium_regulation_in_cardiac_cells // Prostaglandin_synthesis_regulation // Calcium_regulation_in_cardiac_cells	Pfam // Pfam // Pfam // Pfam // Pfam // Pfam	IPR018502 // IPR018502 // IPR018502 // IPR018502 // IPR018502 // IPR018502	Annexin repeat // Annexin repeat // Annexin repeat // Annexin repeat // Annexin repeat // Annexin repeat	main	ENST00000523781 224bp;				7.50955	7.45836	7.50903	5.98247	5.97587	6.07206
TC01002694.hg.1	DHCR24	24-dehydrocholesterol reductase	coding	< 1e-07	< 1e-07	371.98	1040.86	0.36	down	1p32.3 // 1p32.3 // 1p32.3 // 1p32.3 // 1p32.3 // 1p32.3 // 1p32.3	NM_014762	RefSeq // ENSEMBL // ENSEMBL // ENSEMBL // ENSEMBL // UCSC Genes // UCSC Genes // UCSC Genes // UCSC Genes // GenBank // GenBank // Havana transcript // Havana transcript	Homo sapiens 24-dehydrocholesterol reductase (DHCR24), mRNA. // cdna:known chromosome:GRCh37:1:55315306:55352891:-1 gene:ENSG00000116133 gene_biotype:protein_coding transcript_biotype:protein_coding // cdna:known chromosome:GRCh37:1:55317583:55352481:-1 gene:ENSG00000116133 gene_biotype:protein_coding transcript_biotype:protein_coding // cdna:known chromosome:GRCh37:1:55317396:55341668:-1 gene:EN…	chr1	-	55315300	55352921	GO:0006695 // GO:0006695 // GO:0006695 // GO:0006695 // GO:0006695 // GO:0006915 // GO:0006916 // GO:0006979 // GO:0007050 // GO:0007265 // GO:0008104 // GO:0008285 // GO:0009888 // GO:0016044 // GO:0030539 // GO:0031639 // GO:0042987 // GO:0043154 // GO:0043526 // GO:0043588 // GO:0044281 // GO:0006695 // GO:0006695 // GO:0006695 // GO:0006695 // GO:0006695 // GO:0006915 // GO:0006916 // GO:0006…	cholesterol biosynthetic process // cholesterol biosynthetic process // cholesterol biosynthetic process // cholesterol biosynthetic process // cholesterol biosynthetic process // apoptotic process // anti-apoptosis // response to oxidative stress // cell cycle arrest // Ras protein signal transduction // protein localization // negative regulation of cell proliferation // tissue development // c…	inferred from electronic annotation // inferred from mutant phenotype // inferred from sequence or structural similarity // non-traceable author statement // traceable author statement // non-traceable author statement // inferred from direct assay // inferred from expression pattern // non-traceable author statement // inferred from electronic annotation // inferred from electronic annotation //…	GO:0000139 // GO:0005624 // GO:0005634 // GO:0005783 // GO:0005789 // GO:0005789 // GO:0005829 // GO:0005856 // GO:0016021 // GO:0000139 // GO:0005624 // GO:0005634 // GO:0005783 // GO:0005789 // GO:0005789 // GO:0005829 // GO:0005856 // GO:0016021 // GO:0000139 // GO:0005624 // GO:0005634 // GO:0005783 // GO:0005789 // GO:0005789 // GO:0005829 // GO:0005856 // GO:0016021 // GO:0000139 // GO:0005…	Golgi membrane // membrane fraction // nucleus // endoplasmic reticulum // endoplasmic reticulum membrane // endoplasmic reticulum membrane // cytosol // cytoskeleton // integral to membrane // Golgi membrane // membrane fraction // nucleus // endoplasmic reticulum // endoplasmic reticulum membrane // endoplasmic reticulum membrane // cytosol // cytoskeleton // integral to membrane // Golgi membr…	inferred from electronic annotation // inferred from electronic annotation // inferred from direct assay // inferred from direct assay // non-traceable author statement // traceable author statement // inferred from electronic annotation // inferred from electronic annotation // inferred from electronic annotation // inferred from electronic annotation // inferred from electronic annotation // in…	GO:0008762 // GO:0016628 // GO:0019899 // GO:0042605 // GO:0050614 // GO:0050660 // GO:0008762 // GO:0016628 // GO:0019899 // GO:0042605 // GO:0050614 // GO:0050660 // GO:0008762 // GO:0016628 // GO:0019899 // GO:0042605 // GO:0050614 // GO:0050660 // GO:0008762 // GO:0016628 // GO:0019899 // GO:0042605 // GO:0050614 // GO:0050660 // GO:0008762 // GO:0016628 // GO:0019899 // GO:0042605 // GO:0050…	UDP-N-acetylmuramate dehydrogenase activity // oxidoreductase activity, acting on the CH-CH group of donors, NAD or NADP as acceptor // enzyme binding // peptide antigen binding // delta24-sterol reductase activity // flavin adenine dinucleotide binding // UDP-N-acetylmuramate dehydrogenase activity // oxidoreductase activity, acting on the CH-CH group of donors, NAD or NADP as acceptor // enzyme…	inferred from electronic annotation // inferred from direct assay // inferred from physical interaction // inferred from physical interaction // inferred from electronic annotation // inferred from electronic annotation // inferred from electronic annotation // inferred from direct assay // inferred from physical interaction // inferred from physical interaction // inferred from electronic annota…	---	---	Pfam // Pfam	IPR006094 // IPR006094	FAD linked oxidase, N-terminal // FAD linked oxidase, N-terminal	main		ENST00000458389		ENST00000415336	10.0487	9.99536	9.98765	8.45806	8.54171	8.60557
TC11000327.hg.1	CAT	catalase	coding	< 1e-07	< 1e-07	114.65	315.75	0.36	down	11p13 // 11p13 // 11p13 // 11p13 // 11p13	NM_001752	RefSeq // ENSEMBL // ENSEMBL // UCSC Genes // UCSC Genes // GenBank // GenBank // Havana transcript	Homo sapiens catalase (CAT), mRNA. // cdna:known chromosome:GRCh37:11:34460472:34493609:1 gene:ENSG00000121691 gene_biotype:protein_coding transcript_biotype:protein_coding // cdna:putative chromosome:GRCh37:11:34492261:34493606:1 gene:ENSG00000121691 gene_biotype:protein_coding transcript_biotype:processed_transcript // --- // --- // Homo sapiens catalase, mRNA (cDNA clone MGC:117400 IMAGE:55513…	chr11	+	34460472	34493609	GO:0000302 // GO:0001666 // GO:0006144 // GO:0006195 // GO:0006641 // GO:0008203 // GO:0009060 // GO:0009650 // GO:0014068 // GO:0020027 // GO:0032088 // GO:0033197 // GO:0042697 // GO:0042744 // GO:0043066 // GO:0044281 // GO:0051092 // GO:0051262 // GO:0051781 // GO:0055086 // GO:0055093 // GO:0071363 // GO:0000302 // GO:0001666 // GO:0006144 // GO:0006195 // GO:0006641 // GO:0008203 // GO:0009…	response to reactive oxygen species // response to hypoxia // purine base metabolic process // purine nucleotide catabolic process // triglyceride metabolic process // cholesterol metabolic process // aerobic respiration // UV protection // positive regulation of phosphatidylinositol 3-kinase cascade // hemoglobin metabolic process // negative regulation of NF-kappaB transcription factor activity…	inferred from mutant phenotype // inferred from electronic annotation // traceable author statement // traceable author statement // inferred from electronic annotation // inferred from electronic annotation // inferred from electronic annotation // inferred from mutant phenotype // inferred from electronic annotation // inferred from electronic annotation // inferred from electronic annotation /…	GO:0005758 // GO:0005764 // GO:0005777 // GO:0005778 // GO:0005782 // GO:0005783 // GO:0005794 // GO:0005829 // GO:0005886 // GO:0005758 // GO:0005764 // GO:0005777 // GO:0005778 // GO:0005782 // GO:0005783 // GO:0005794 // GO:0005829 // GO:0005886 // GO:0005758 // GO:0005764 // GO:0005777 // GO:0005778 // GO:0005782 // GO:0005783 // GO:0005794 // GO:0005829 // GO:0005886 // GO:0005758 // GO:0005…	mitochondrial intermembrane space // lysosome // peroxisome // peroxisomal membrane // peroxisomal matrix // endoplasmic reticulum // Golgi apparatus // cytosol // plasma membrane // mitochondrial intermembrane space // lysosome // peroxisome // peroxisomal membrane // peroxisomal matrix // endoplasmic reticulum // Golgi apparatus // cytosol // plasma membrane // mitochondrial intermembrane space…	inferred from electronic annotation // inferred from electronic annotation // inferred from direct assay // inferred from sequence or structural similarity // traceable author statement // inferred from electronic annotation // inferred from electronic annotation // inferred from electronic annotation // inferred from electronic annotation // inferred from electronic annotation // inferred from e…	GO:0004046 // GO:0004096 // GO:0004096 // GO:0005102 // GO:0016209 // GO:0016684 // GO:0019899 // GO:0020037 // GO:0042803 // GO:0050661 // GO:0004046 // GO:0004096 // GO:0004096 // GO:0005102 // GO:0016209 // GO:0016684 // GO:0019899 // GO:0020037 // GO:0042803 // GO:0050661 // GO:0004046 // GO:0004096 // GO:0004096 // GO:0005102 // GO:0016209 // GO:0016684 // GO:0019899 // GO:0020037 // GO:0042…	aminoacylase activity // catalase activity // catalase activity // receptor binding // antioxidant activity // oxidoreductase activity, acting on peroxide as acceptor // enzyme binding // heme binding // protein homodimerization activity // NADP binding // aminoacylase activity // catalase activity // catalase activity // receptor binding // antioxidant activity // oxidoreductase activity, acting…	inferred from electronic annotation // inferred from direct assay // traceable author statement // inferred from physical interaction // inferred from direct assay // inferred from sequence or structural similarity // inferred from physical interaction // inferred from direct assay // inferred from direct assay // inferred from direct assay // inferred from electronic annotation // inferred from …	---	---	Pfam // Pfam	IPR010582 // IPR011614	Catalase immune-responsive domain // Catalase core domain	main					8.25977	8.28617	8.32298	6.84078	6.77407	6.8967
TC16000243.hg.1	EEF2K	eukaryotic elongation factor-2 kinase	coding	< 1e-07	< 1e-07	65.99	181.67	0.36	down	16p12.2 // 16p12.2 // 16p12.2	NM_013302	RefSeq // ENSEMBL // UCSC Genes // UCSC Genes // GenBank // Havana transcript	Homo sapiens eukaryotic elongation factor-2 kinase (EEF2K), mRNA. // cdna:known chromosome:GRCh37:16:22217603:22297954:1 gene:ENSG00000103319 gene_biotype:protein_coding transcript_biotype:protein_coding // --- // --- // Homo sapiens eukaryotic elongation factor-2 kinase, mRNA (cDNA clone MGC:45041 IMAGE:5553055), complete cds. // cdna:all chromosome:VEGA50:16:22217603:22297954:1 Gene:OTTHUMG0000…	chr16	+	22217592	22300066	GO:0006414 // GO:0006468 // GO:0008286 // GO:0031952 // GO:0046777 // GO:0006414 // GO:0006468 // GO:0008286 // GO:0031952 // GO:0046777 // GO:0006414 // GO:0006468 // GO:0008286 // GO:0031952 // GO:0046777	translational elongation // protein phosphorylation // insulin receptor signaling pathway // regulation of protein autophosphorylation // protein autophosphorylation // translational elongation // protein phosphorylation // insulin receptor signaling pathway // regulation of protein autophosphorylation // protein autophosphorylation // translational elongation // protein phosphorylation // insuli…	traceable author statement // traceable author statement // traceable author statement // inferred from electronic annotation // inferred from direct assay // traceable author statement // traceable author statement // traceable author statement // inferred from electronic annotation // inferred from direct assay // traceable author statement // traceable author statement // traceable author stat…	GO:0005737 // GO:0005829 // GO:0005737 // GO:0005829 // GO:0005737 // GO:0005829	cytoplasm // cytosol // cytoplasm // cytosol // cytoplasm // cytosol	traceable author statement // traceable author statement // traceable author statement // traceable author statement // traceable author statement // traceable author statement	GO:0004672 // GO:0004686 // GO:0005509 // GO:0005516 // GO:0005524 // GO:0008135 // GO:0004672 // GO:0004686 // GO:0005509 // GO:0005516 // GO:0005524 // GO:0008135 // GO:0004672 // GO:0004686 // GO:0005509 // GO:0005516 // GO:0005524 // GO:0008135	protein kinase activity // elongation factor-2 kinase activity // calcium ion binding // calmodulin binding // ATP binding // translation factor activity, nucleic acid binding // protein kinase activity // elongation factor-2 kinase activity // calcium ion binding // calmodulin binding // ATP binding // translation factor activity, nucleic acid binding // protein kinase activity // elongation fac…	traceable author statement // inferred from direct assay // inferred from electronic annotation // inferred from direct assay // inferred from electronic annotation // traceable author statement // traceable author statement // inferred from direct assay // inferred from electronic annotation // inferred from direct assay // inferred from electronic annotation // traceable author statement // tra…	GenMAPP	Translation_Factors	Pfam // Pfam	IPR004166 // IPR006597	MHCK/EF2 kinase // Sel1-like	main					7.61381	7.37085	7.49176	6.04238	6.08359	5.99435
TC12001155.hg.1	LPCAT3	lysophosphatidylcholine acyltransferase 3	coding	3e-07	3.19e-05	207.82	577.77	0.36	down	12p13 // 12p13 // 12p13 // 12p13	NM_005768	RefSeq // ENSEMBL // ENSEMBL // UCSC Genes // UCSC Genes // UCSC Genes // UCSC Genes // GenBank	Homo sapiens lysophosphatidylcholine acyltransferase 3 (LPCAT3), mRNA. // cdna:known chromosome:GRCh37:12:7085348:7125814:-1 gene:ENSG00000111684 gene_biotype:protein_coding transcript_biotype:protein_coding // cdna:known chromosome:GRCh37:12:7085968:7090310:-1 gene:ENSG00000111684 gene_biotype:protein_coding transcript_biotype:processed_transcript // --- // --- // --- // --- // Homo sapiens lyso…	chr12	-	7085347	7125842	GO:0008654 // GO:0008654 // GO:0008654 // GO:0008654	phospholipid biosynthetic process // phospholipid biosynthetic process // phospholipid biosynthetic process // phospholipid biosynthetic process	inferred from electronic annotation // inferred from electronic annotation // inferred from electronic annotation // inferred from electronic annotation	GO:0005789 // GO:0016021 // GO:0005789 // GO:0016021 // GO:0005789 // GO:0016021 // GO:0005789 // GO:0016021	endoplasmic reticulum membrane // integral to membrane // endoplasmic reticulum membrane // integral to membrane // endoplasmic reticulum membrane // integral to membrane // endoplasmic reticulum membrane // integral to membrane	inferred from electronic annotation // inferred from electronic annotation // inferred from electronic annotation // inferred from electronic annotation // inferred from electronic annotation // inferred from electronic annotation // inferred from electronic annotation // inferred from electronic annotation	GO:0047184 // GO:0047184 // GO:0047184 // GO:0047184	1-acylglycerophosphocholine O-acyltransferase activity // 1-acylglycerophosphocholine O-acyltransferase activity // 1-acylglycerophosphocholine O-acyltransferase activity // 1-acylglycerophosphocholine O-acyltransferase activity	inferred from electronic annotation // inferred from electronic annotation // inferred from electronic annotation // inferred from electronic annotation	---	---	Pfam	IPR004299	Membrane bound O-acyl transferase, MBOAT	main		n334588	n3893 8578bp; NR_003010 8578bp;	n339096	9.18061	9.14509	9.15834	7.63394	7.54226	7.90937
[truncated: 479 more rows]
