# Supplementary material for: Microarray analysis of Long non-coding RNA expression profiles in human gastric cells and tissues with Helicobacter pylori Infection
Source: BMC Med Genomics. 2015 Dec 21;8:84. doi: 10.1186/s12920-015-0159-0 (PMC4687289; doi:10.1186/s12920-015-0159-0)
Supplement: Additional file 3: Table S3. — GO analysis of aberrantly expressed mRNAs. (XLSX 24 kb) [file 12920_2015_159_MOESM3_ESM.xlsx]

## Sheet: Instructions
Sheet	Column head	Instruction
Biological Process/Cellular Component/Molecular Function	go_id	The index numbers, which as GO term identifiers in GO database.
	go_name	The annotation of the "go_id".
	go_diffgene_count	The count of differentially expressed genes annotated to the certain "go_id".
	go_gene_count	The sum of the genes annotated to the certain "go_id".
	enrichment	The significance of the"go_id", as the enrichment increases, the certain "go_id" is more specific.
	P-value	The significance of "enrichment" used Fisher's exact test. P<0.05
	FDR	The false discovery rate of the significance of "P-value".
	-LgP	"-Lg(P-value)", stands for the enrichment score of the "go_id".

## Sheet: Biological Process
Top fifteen enriched GO terms corresponding to up-regulated genes involved in biological process
go_id	go_name	go_diffgene_count	go_gene_count	enrichment	P-value	FDR	-LgP
GO:0008284	positive regulation of cell proliferation	19	437	9.07594	2.22947e-12	3.12794e-09	11.6518
GO:0071456	cellular response to hypoxia	11	101	22.7348	1.04313e-11	7.31759e-09	10.9817
GO:0043065	positive regulation of apoptotic process	14	287	10.1828	6.07125e-10	2.83932e-07	9.21672
GO:0045944	positive regulation of transcription from RNA polymerase II promoter	22	865	5.30917	1.0943e-09	3.83827e-07	8.96086
GO:0000122	negative regulation of transcription from RNA polymerase II promoter	19	638	6.2166	1.44121e-09	4.04405e-07	8.84127
GO:0001525	angiogenesis	12	211	11.8719	2.23779e-09	5.23271e-07	8.65018
GO:0045766	positive regulation of angiogenesis	9	95	19.776	3.73093e-09	7.47785e-07	8.42818
GO:0044281	small molecule metabolic process	25	1399	3.73028	8.09109e-08	1.41898e-05	7.09199
GO:0006915	apoptotic process	16	600	5.56658	1.7028e-07	2.65448e-05	6.76884
GO:0055085	transmembrane transport	16	621	5.37834	2.72141e-07	3.50077e-05	6.56521
GO:0042542	response to hydrogen peroxide	6	44	28.4655	2.74472e-07	3.50077e-05	6.5615
GO:0030968	endoplasmic reticulum unfolded protein response	7	86	16.991	8.23143e-07	9.62391e-05	6.08452
GO:0043517	positive regulation of DNA damage response, signal transduction by p53 class mediator	4	12	69.5822	9.85603e-07	9.76877e-05	6.0063
GO:0045087	innate immune response	16	684	4.88296	9.97404e-07	9.76877e-05	6.00113
GO:0010506	regulation of autophagy	5	29	35.9908	1.04442e-06	9.76877e-05	5.98113
Top fifteen enriched GO terms corresponding to down-regulated genes involved in biological process
go_id	go_name	go_diffgene_count	go_gene_count	enrichment	P-value	FDR	-LgP
GO:0044281	small molecule metabolic process	38	1399	6.87004	2.0717e-20	2.04477e-17	19.6837
GO:0055114	oxidation-reduction process	22	622	8.94593	3.62645e-14	1.78965e-11	13.4405
GO:0005975	carbohydrate metabolic process	12	349	8.69659	7.26774e-08	2.39109e-05	7.1386
GO:0006695	cholesterol biosynthetic process	5	34	37.195	9.29053e-07	0.000191567	6.03196
GO:0006084	acetyl-CoA metabolic process	3	4	189.694	9.70451e-07	0.000191567	6.01303
GO:0006198	cAMP catabolic process	4	15	67.4469	1.24909e-06	0.000205476	5.90341
GO:0006633	fatty acid biosynthetic process	5	48	26.3465	5.46629e-06	0.000770747	5.26231
GO:0006986	response to unfolded protein	5	51	24.7967	7.42735e-06	0.000916349	5.12917
GO:0044255	cellular lipid metabolic process	7	151	11.725	1.0314e-05	0.0011311	4.98657
GO:0031325	positive regulation of cellular metabolic process	3	8	94.8472	1.34285e-05	0.00132539	4.87197
GO:0008152	metabolic process	15	910	4.16911	1.57572e-05	0.00141385	4.80252
GO:0019322	pentose biosynthetic process	2	2	252.926	6.21983e-05	0.00438498	4.20622
GO:0071548	response to dexamethasone stimulus	2	2	252.926	6.21983e-05	0.00438498	4.20622
GO:2001295	malonyl-CoA biosynthetic process	2	2	252.926	6.21983e-05	0.00438498	4.20622
GO:0006629	lipid metabolic process	6	150	10.117	0.000125857	0.00809254	3.90012

## Sheet: Cellular Component
Top fifteen enriched GO terms corresponding to up-regulated genes involved in cellular component
go_id	go_name	go_diffgene_count	go_gene_count	enrichment	P-value	FDR	-LgP
GO:0005829	cytosol	59	2678	4.59898	8.34466e-23	1.59383e-20	22.0786
GO:0005737	cytoplasm	76	4742	3.34558	2.03152e-21	1.9401e-19	20.6922
GO:0005634	nucleus	74	5077	3.0426	2.04736e-18	1.30349e-16	17.6888
GO:0005654	nucleoplasm	49	2399	4.26369	2.01612e-17	9.62698e-16	16.6955
GO:0005886	plasma membrane	52	3720	2.91796	7.19362e-12	2.74796e-10	11.1431
GO:0016020	membrane	39	2219	3.66882	8.82338e-12	2.80878e-10	11.0544
GO:0070062	extracellular vesicular exosome	41	2703	3.16634	2.18085e-10	5.9506e-09	9.66137
GO:0005615	extracellular space	26	1161	4.67478	3.75781e-10	8.97176e-09	9.42507
GO:0009986	cell surface	16	480	6.95822	7.54917e-09	1.6021e-07	8.1221
GO:0005765	lysosomal membrane	11	240	9.56756	1.10865e-07	2.11752e-06	6.95521
GO:0005576	extracellular region	22	1436	3.19807	7.71428e-06	0.000133948	5.1127
GO:0005925	focal adhesion	11	380	6.04267	1.05655e-05	0.000168167	4.97611
GO:0005730	nucleolus	15	820	3.81854	4.66496e-05	0.000685391	4.33115
GO:0005741	mitochondrial outer membrane	6	119	10.525	0.000100057	0.00136506	3.99975
GO:0031410	cytoplasmic vesicle	6	125	10.0198	0.000132061	0.00168158	3.87922
Top fifteen enriched GO terms corresponding to down-regulated genes involved in cellular component
go_id	go_name	go_diffgene_count	go_gene_count	enrichment	P-value	FDR	-LgP
GO:0070062	extracellular vesicular exosome	59	2703	5.52077	2.10941e-27	3.586e-25	26.6758
GO:0005829	cytosol	47	2678	4.43895	1.13256e-17	9.62673e-16	16.9459
GO:0005737	cytoplasm	58	4742	3.09357	8.07043e-15	4.57324e-13	14.0931
GO:0005886	plasma membrane	46	3720	3.12758	1.01786e-11	3.82091e-10	10.9923
GO:0005789	endoplasmic reticulum membrane	21	744	7.13904	1.1238e-11	3.82091e-10	10.9493
GO:0016020	membrane	32	2219	3.64742	9.38044e-10	2.65779e-08	9.02778
GO:0016021	integral to membrane	43	4211	2.58272	2.34079e-08	5.68478e-07	7.63064
GO:0005739	mitochondrion	21	1257	4.22549	1.33892e-07	2.8452e-06	6.87325
GO:0005615	extracellular space	20	1161	4.35704	1.76929e-07	3.342e-06	6.7522
GO:0005634	nucleus	45	5077	2.24181	7.01393e-07	1.19237e-05	6.15404
GO:0005925	focal adhesion	11	380	7.32154	1.60855e-06	2.48594e-05	5.79357
GO:0005783	endoplasmic reticulum	14	732	4.83738	6.11773e-06	8.66678e-05	5.21341
GO:0016324	apical plasma membrane	8	246	8.22523	2.73973e-05	0.000358272	4.56229
GO:0005796	Golgi lumen	5	87	14.536	0.000104126	0.00126439	3.98244
GO:0005887	integral to plasma membrane	15	1109	3.421	0.000157961	0.00179023	3.80145

## Sheet: Molecular Function
Top fifteen enriched GO terms corresponding to up-regulated genes involved in molecular function
go_id	go_name	go_diffgene_count	go_gene_count	enrichment	P-value	FDR	-LgP
GO:0005515	protein binding	114	6302	3.77612	4.70988e-40	1.68614e-37	39.327
GO:0005524	ATP binding	26	1468	3.69715	4.94203e-08	6.39689e-06	7.30609
GO:0019901	protein kinase binding	13	341	7.95809	5.36052e-08	6.39689e-06	7.27079
GO:0004896	cytokine receptor activity	5	31	33.6688	1.4827e-06	0.000108865	5.82895
GO:0003700	sequence-specific DNA binding transcription factor activity	18	892	4.21238	1.52046e-06	0.000108865	5.81802
GO:0046872	metal ion binding	27	1903	2.96172	2.17701e-06	0.000129895	5.66214
GO:0042803	protein homodimerization activity	15	659	4.75144	3.35137e-06	0.000171399	5.47478
GO:0005125	cytokine activity	8	170	9.82338	7.38206e-06	0.000330347	5.13182
GO:0003714	transcription corepressor activity	8	190	8.78934	1.68582e-05	0.00067058	4.77319
GO:0046982	protein heterodimerization activity	11	408	5.62798	2.07607e-05	0.00070102	4.68276
GO:0008134	transcription factor binding	9	261	7.19816	2.15397e-05	0.00070102	4.66676
GO:0001968	fibronectin binding	4	26	32.1149	2.82387e-05	0.000842456	4.54915
GO:0042802	identical protein binding	12	516	4.85457	3.45139e-05	0.000886525	4.46201
GO:0003677	DNA binding	23	1701	2.82256	3.46686e-05	0.000886525	4.46006
GO:0004915	interleukin-6 receptor activity	2	2	208.747	9.13964e-05	0.00204499	4.03907
Top fifteen enriched GO terms corresponding to down-regulated genes involved in molecular function
go_id	go_name	go_diffgene_count	go_gene_count	enrichment	P-value	FDR	-LgP
GO:0005515	protein binding	67	6302	2.68899	2.34877e-14	8.33813e-12	13.6292
GO:0004115	3',5'-cyclic-AMP phosphodiesterase activity	4	11	91.9731	3.05744e-07	4.51062e-05	6.51464
GO:0005524	ATP binding	22	1468	3.79044	4.09527e-07	4.51062e-05	6.38772
GO:0005509	calcium ion binding	15	690	5.49839	5.08239e-07	4.51062e-05	6.29393
GO:0004035	alkaline phosphatase activity	3	6	126.463	4.82398e-06	0.000285419	5.31659
GO:0016628	oxidoreductase activity, acting on the CH-CH group of donors, NAD or NADP as acceptor	3	6	126.463	4.82398e-06	0.000285419	5.31659
GO:0046872	metal ion binding	22	1903	2.924	2.9015e-05	0.00147147	4.53738
GO:0050661	NADP binding	4	37	27.3433	5.64605e-05	0.00220804	4.24826
GO:0042803	protein homodimerization activity	12	659	4.60563	5.66542e-05	0.00220804	4.24677
GO:0047023	androsterone dehydrogenase activity	2	2	252.926	6.21983e-05	0.00220804	4.20622
GO:0003989	acetyl-CoA carboxylase activity	2	3	168.617	0.000186108	0.00592435	3.73023
GO:0016491	oxidoreductase activity	6	163	9.31016	0.00020026	0.00592435	3.69841
GO:0032403	protein complex binding	6	188	8.0721	0.000440031	0.0120162	3.35652
GO:0004075	biotin carboxylase activity	2	6	84.3086	0.000923284	0.0234118	3.03466
GO:0001758	retinal dehydrogenase activity	2	7	72.2646	0.00128923	0.0287889	2.88967
