# Supplementary material for: Microarray analysis of Long non-coding RNA expression profiles in human gastric cells and tissues with Helicobacter pylori Infection
Source: BMC Med Genomics. 2015 Dec 21;8:84. doi: 10.1186/s12920-015-0159-0 (PMC4687289; doi:10.1186/s12920-015-0159-0)
Supplement: Additional file 4: Table S4. — KEGG Pathway analysis of aberrantly expressed mRNAs. (XLSX 32 kb) [file 12920_2015_159_MOESM4_ESM.xlsx]

## Sheet: Instructions
Sheet	Column head	Instruction
Up-regulated pathways/Down-regulated pathways	path_id	The index numbers, which as pathway identifiers used in KEGG pathway database .
	path_name	The annotation of the "path_id".
	path_diffgene_count	The count of differentially expressed genes annotated to the certain "path_id".
	path_gene_count	The sum of the genes annotated to the certain "path_id".
	enrichment	The significance of the"path_id", as the enrichment increases, the certain "path_id" is more specific.
	P-value	The significance of "enrichment" used Fisher's exact test. P<0.05.
	FDR	The false discovery rate of the significance of "P-value".
	-LgP	"-Lg(P-value)", stands for the enrichment score of the "path_id".
Up-regualted genes/Down-regulated genes	path_id	The index numbers, which as pathway identifiers used in KEGG pathway database .
	path_name	The annotation of the "path_id".
	enrichment	The significance of the"path_id", as the enrichment increases, the certain "path_id" is more specific.
	P-value	The significance of "enrichment" used Fisher's exact test. P<0.05.
	FDR	The false discovery rate of the significance of "P-value".
	gene_id	The index numbers, which as identifiters in NCBI GenBank.
	gene_name	The gene symbol in accordance with NCBI GenBank.

## Sheet: Up-regulated pathways
Top fifteen enriched up-regulated pathways
path_id	path_name	path_diffgene_count	path_gene_count	enrichment	P-value	FDR	-LgP
05323	Rheumatoid arthritis	9	93	20.2013	3.07951e-09	5.0196e-07	8.51152
04066	HIF-1 signaling pathway	8	106	15.7545	1.97727e-07	1.20985e-05	6.70393
04010	MAPK signaling pathway	11	257	8.93468	2.22672e-07	1.20985e-05	6.65234
01100	Metabolic pathways	22	1193	3.84948	3.51107e-07	1.43076e-05	6.45456
05202	Transcriptional misregulation in cancer	9	179	10.4956	9.50549e-07	3.09879e-05	6.02203
04068	FoxO signaling pathway	8	133	12.5562	1.14988e-06	3.12383e-05	5.93935
04060	Cytokine-cytokine receptor interaction	10	271	7.70283	3.50435e-06	7.01144e-05	5.45539
04115	p53 signaling pathway	6	68	18.4188	3.86682e-06	7.01144e-05	5.41265
04630	Jak-STAT signaling pathway	8	156	10.705	3.87135e-06	7.01144e-05	5.41214
04640	Hematopoietic cell lineage	6	88	14.2327	1.7678e-05	0.000277237	4.75257
05200	Pathways in cancer	10	327	6.38369	1.87092e-05	0.000277237	4.72794
04151	PI3K-Akt signaling pathway	10	346	6.03314	3.06522e-05	0.000416359	4.51354
04932	Non-alcoholic fatty liver disease (NAFLD)	7	151	9.677	3.63106e-05	0.000455279	4.43997
05206	MicroRNAs in cancer	9	296	6.34703	5.88428e-05	0.000685099	4.23031
05120	Epithelial cell signaling in Helicobacter pylori infection	5	68	15.349	7.87518e-05	0.00085577	4.10374

## Sheet: Up-regualted genes
Up-regulated genes targeted the significant pathways
path_id	path_name	enrichment	P-value	FDR	gene_id	gene_name
05323	Rheumatoid arthritis	20.2013	3.07951e-09	5.0196e-07	7422	VEGFA
05323	Rheumatoid arthritis	20.2013	3.07951e-09	5.0196e-07	4312	MMP1
05323	Rheumatoid arthritis	20.2013	3.07951e-09	5.0196e-07	3383	ICAM1
05323	Rheumatoid arthritis	20.2013	3.07951e-09	5.0196e-07	51382	ATP6V1D
05323	Rheumatoid arthritis	20.2013	3.07951e-09	5.0196e-07	1435	CSF1
05323	Rheumatoid arthritis	20.2013	3.07951e-09	5.0196e-07	528	ATP6V1C1
05323	Rheumatoid arthritis	20.2013	3.07951e-09	5.0196e-07	526	ATP6V1B2
05323	Rheumatoid arthritis	20.2013	3.07951e-09	5.0196e-07	3552	IL1A
05323	Rheumatoid arthritis	20.2013	3.07951e-09	5.0196e-07	3725	JUN
04066	HIF-1 signaling pathway	15.7545	1.97727e-07	1.20985e-05	2026	ENO2
04066	HIF-1 signaling pathway	15.7545	1.97727e-07	1.20985e-05	5208	PFKFB2
04066	HIF-1 signaling pathway	15.7545	1.97727e-07	1.20985e-05	1956	EGFR
04066	HIF-1 signaling pathway	15.7545	1.97727e-07	1.20985e-05	80201	HKDC1
04066	HIF-1 signaling pathway	15.7545	1.97727e-07	1.20985e-05	3099	HK2
04066	HIF-1 signaling pathway	15.7545	1.97727e-07	1.20985e-05	7422	VEGFA
04066	HIF-1 signaling pathway	15.7545	1.97727e-07	1.20985e-05	5054	SERPINE1
04066	HIF-1 signaling pathway	15.7545	1.97727e-07	1.20985e-05	3570	IL6R
04010	MAPK signaling pathway	8.93468	2.22672e-07	1.20985e-05	1848	DUSP6
04010	MAPK signaling pathway	8.93468	2.22672e-07	1.20985e-05	1647	GADD45A
04010	MAPK signaling pathway	8.93468	2.22672e-07	1.20985e-05	3552	IL1A
04010	MAPK signaling pathway	8.93468	2.22672e-07	1.20985e-05	10746	MAP3K2
04010	MAPK signaling pathway	8.93468	2.22672e-07	1.20985e-05	1649	DDIT3
04010	MAPK signaling pathway	8.93468	2.22672e-07	1.20985e-05	4609	MYC
04010	MAPK signaling pathway	8.93468	2.22672e-07	1.20985e-05	4616	GADD45B
04010	MAPK signaling pathway	8.93468	2.22672e-07	1.20985e-05	3725	JUN
04010	MAPK signaling pathway	8.93468	2.22672e-07	1.20985e-05	1956	EGFR
04010	MAPK signaling pathway	8.93468	2.22672e-07	1.20985e-05	2247	FGF2
04010	MAPK signaling pathway	8.93468	2.22672e-07	1.20985e-05	1847	DUSP5
01100	Metabolic pathways	3.84948	3.51107e-07	1.43076e-05	526	ATP6V1B2
01100	Metabolic pathways	3.84948	3.51107e-07	1.43076e-05	4907	NT5E
01100	Metabolic pathways	3.84948	3.51107e-07	1.43076e-05	2710	GK
01100	Metabolic pathways	3.84948	3.51107e-07	1.43076e-05	4953	ODC1
01100	Metabolic pathways	3.84948	3.51107e-07	1.43076e-05	55454	CSGALNACT2
01100	Metabolic pathways	3.84948	3.51107e-07	1.43076e-05	26227	PHGDH
01100	Metabolic pathways	3.84948	3.51107e-07	1.43076e-05	6303	SAT1
01100	Metabolic pathways	3.84948	3.51107e-07	1.43076e-05	3099	HK2
01100	Metabolic pathways	3.84948	3.51107e-07	1.43076e-05	51382	ATP6V1D
01100	Metabolic pathways	3.84948	3.51107e-07	1.43076e-05	80201	HKDC1
01100	Metabolic pathways	3.84948	3.51107e-07	1.43076e-05	528	ATP6V1C1
01100	Metabolic pathways	3.84948	3.51107e-07	1.43076e-05	2531	KDSR
01100	Metabolic pathways	3.84948	3.51107e-07	1.43076e-05	29922	NME7
01100	Metabolic pathways	3.84948	3.51107e-07	1.43076e-05	2744	GLS
01100	Metabolic pathways	3.84948	3.51107e-07	1.43076e-05	2673	GFPT1
01100	Metabolic pathways	3.84948	3.51107e-07	1.43076e-05	2026	ENO2
01100	Metabolic pathways	3.84948	3.51107e-07	1.43076e-05	7378	UPP1
01100	Metabolic pathways	3.84948	3.51107e-07	1.43076e-05	316	AOX1
01100	Metabolic pathways	3.84948	3.51107e-07	1.43076e-05	10007	GNPDA1
01100	Metabolic pathways	3.84948	3.51107e-07	1.43076e-05	8526	DGKE
01100	Metabolic pathways	3.84948	3.51107e-07	1.43076e-05	7357	UGCG
01100	Metabolic pathways	3.84948	3.51107e-07	1.43076e-05	440	ASNS
05202	Transcriptional misregulation in cancer	10.4956	9.50549e-07	3.09879e-05	3021	H3F3B
05202	Transcriptional misregulation in cancer	10.4956	9.50549e-07	3.09879e-05	4609	MYC
05202	Transcriptional misregulation in cancer	10.4956	9.50549e-07	3.09879e-05	55589	BMP2K
05202	Transcriptional misregulation in cancer	10.4956	9.50549e-07	3.09879e-05	3486	IGFBP3
05202	Transcriptional misregulation in cancer	10.4956	9.50549e-07	3.09879e-05	1848	DUSP6
05202	Transcriptional misregulation in cancer	10.4956	9.50549e-07	3.09879e-05	221037	JMJD1C
05202	Transcriptional misregulation in cancer	10.4956	9.50549e-07	3.09879e-05	330	BIRC3
05202	Transcriptional misregulation in cancer	10.4956	9.50549e-07	3.09879e-05	2119	ETV5
05202	Transcriptional misregulation in cancer	10.4956	9.50549e-07	3.09879e-05	1649	DDIT3
04068	FoxO signaling pathway	12.5562	1.14988e-06	3.12383e-05	4616	GADD45B
04068	FoxO signaling pathway	12.5562	1.14988e-06	3.12383e-05	23411	SIRT1
04068	FoxO signaling pathway	12.5562	1.14988e-06	3.12383e-05	1647	GADD45A
04068	FoxO signaling pathway	12.5562	1.14988e-06	3.12383e-05	6648	SOD2
04068	FoxO signaling pathway	12.5562	1.14988e-06	3.12383e-05	8660	IRS2
04068	FoxO signaling pathway	12.5562	1.14988e-06	3.12383e-05	1956	EGFR
04068	FoxO signaling pathway	12.5562	1.14988e-06	3.12383e-05	5565	PRKAB2
04068	FoxO signaling pathway	12.5562	1.14988e-06	3.12383e-05	664	BNIP3
04060	Cytokine-cytokine receptor interaction	7.70283	3.50435e-06	7.01144e-05	1438	CSF2RA
04060	Cytokine-cytokine receptor interaction	7.70283	3.50435e-06	7.01144e-05	51330	TNFRSF12A
04060	Cytokine-cytokine receptor interaction	7.70283	3.50435e-06	7.01144e-05	3552	IL1A
04060	Cytokine-cytokine receptor interaction	7.70283	3.50435e-06	7.01144e-05	3572	IL6ST
04060	Cytokine-cytokine receptor interaction	7.70283	3.50435e-06	7.01144e-05	1435	CSF1
04060	Cytokine-cytokine receptor interaction	7.70283	3.50435e-06	7.01144e-05	3561	IL2RG
04060	Cytokine-cytokine receptor interaction	7.70283	3.50435e-06	7.01144e-05	3570	IL6R
04060	Cytokine-cytokine receptor interaction	7.70283	3.50435e-06	7.01144e-05	11009	IL24
04060	Cytokine-cytokine receptor interaction	7.70283	3.50435e-06	7.01144e-05	1956	EGFR
04060	Cytokine-cytokine receptor interaction	7.70283	3.50435e-06	7.01144e-05	7422	VEGFA
04115	p53 signaling pathway	18.4188	3.86682e-06	7.01144e-05	83667	SESN2
04115	p53 signaling pathway	18.4188	3.86682e-06	7.01144e-05	5366	PMAIP1
04115	p53 signaling pathway	18.4188	3.86682e-06	7.01144e-05	3486	IGFBP3
04115	p53 signaling pathway	18.4188	3.86682e-06	7.01144e-05	4616	GADD45B
04115	p53 signaling pathway	18.4188	3.86682e-06	7.01144e-05	1647	GADD45A
04115	p53 signaling pathway	18.4188	3.86682e-06	7.01144e-05	5054	SERPINE1
04630	Jak-STAT signaling pathway	10.705	3.87135e-06	7.01144e-05	3572	IL6ST
04630	Jak-STAT signaling pathway	10.705	3.87135e-06	7.01144e-05	11009	IL24
04630	Jak-STAT signaling pathway	10.705	3.87135e-06	7.01144e-05	200734	SPRED2
04630	Jak-STAT signaling pathway	10.705	3.87135e-06	7.01144e-05	4609	MYC
04630	Jak-STAT signaling pathway	10.705	3.87135e-06	7.01144e-05	1438	CSF2RA
04630	Jak-STAT signaling pathway	10.705	3.87135e-06	7.01144e-05	3570	IL6R
04630	Jak-STAT signaling pathway	10.705	3.87135e-06	7.01144e-05	161742	SPRED1
04630	Jak-STAT signaling pathway	10.705	3.87135e-06	7.01144e-05	3561	IL2RG
04640	Hematopoietic cell lineage	14.2327	1.7678e-05	0.000277237	3678	ITGA5
04640	Hematopoietic cell lineage	14.2327	1.7678e-05	0.000277237	3570	IL6R
04640	Hematopoietic cell lineage	14.2327	1.7678e-05	0.000277237	1438	CSF2RA
04640	Hematopoietic cell lineage	14.2327	1.7678e-05	0.000277237	3552	IL1A
04640	Hematopoietic cell lineage	14.2327	1.7678e-05	0.000277237	1435	CSF1
04640	Hematopoietic cell lineage	14.2327	1.7678e-05	0.000277237	933	CD22
05200	Pathways in cancer	6.38369	1.87092e-05	0.000277237	2113	ETS1
05200	Pathways in cancer	6.38369	1.87092e-05	0.000277237	3725	JUN
05200	Pathways in cancer	6.38369	1.87092e-05	0.000277237	1956	EGFR
05200	Pathways in cancer	6.38369	1.87092e-05	0.000277237	4312	MMP1
05200	Pathways in cancer	6.38369	1.87092e-05	0.000277237	1438	CSF2RA
05200	Pathways in cancer	6.38369	1.87092e-05	0.000277237	2247	FGF2
05200	Pathways in cancer	6.38369	1.87092e-05	0.000277237	2034	EPAS1
05200	Pathways in cancer	6.38369	1.87092e-05	0.000277237	4609	MYC
05200	Pathways in cancer	6.38369	1.87092e-05	0.000277237	330	BIRC3
05200	Pathways in cancer	6.38369	1.87092e-05	0.000277237	7422	VEGFA
04151	PI3K-Akt signaling pathway	6.03314	3.06522e-05	0.000416359	2247	FGF2
04151	PI3K-Akt signaling pathway	6.03314	3.06522e-05	0.000416359	1969	EPHA2
04151	PI3K-Akt signaling pathway	6.03314	3.06522e-05	0.000416359	4609	MYC
04151	PI3K-Akt signaling pathway	6.03314	3.06522e-05	0.000416359	3678	ITGA5
04151	PI3K-Akt signaling pathway	6.03314	3.06522e-05	0.000416359	1956	EGFR
04151	PI3K-Akt signaling pathway	6.03314	3.06522e-05	0.000416359	3570	IL6R
04151	PI3K-Akt signaling pathway	6.03314	3.06522e-05	0.000416359	7422	VEGFA
04151	PI3K-Akt signaling pathway	6.03314	3.06522e-05	0.000416359	3561	IL2RG
04151	PI3K-Akt signaling pathway	6.03314	3.06522e-05	0.000416359	4170	MCL1
04151	PI3K-Akt signaling pathway	6.03314	3.06522e-05	0.000416359	1435	CSF1
04932	Non-alcoholic fatty liver disease (NAFLD)	9.677	3.63106e-05	0.000455279	3725	JUN
04932	Non-alcoholic fatty liver disease (NAFLD)	9.677	3.63106e-05	0.000455279	1649	DDIT3
04932	Non-alcoholic fatty liver disease (NAFLD)	9.677	3.63106e-05	0.000455279	3570	IL6R
04932	Non-alcoholic fatty liver disease (NAFLD)	9.677	3.63106e-05	0.000455279	8660	IRS2
04932	Non-alcoholic fatty liver disease (NAFLD)	9.677	3.63106e-05	0.000455279	3552	IL1A
04932	Non-alcoholic fatty liver disease (NAFLD)	9.677	3.63106e-05	0.000455279	5565	PRKAB2
04932	Non-alcoholic fatty liver disease (NAFLD)	9.677	3.63106e-05	0.000455279	2081	ERN1
05206	MicroRNAs in cancer	6.34703	5.88428e-05	0.000685099	3678	ITGA5
05206	MicroRNAs in cancer	6.34703	5.88428e-05	0.000685099	2744	GLS
05206	MicroRNAs in cancer	6.34703	5.88428e-05	0.000685099	8660	IRS2
05206	MicroRNAs in cancer	6.34703	5.88428e-05	0.000685099	1956	EGFR
05206	MicroRNAs in cancer	6.34703	5.88428e-05	0.000685099	4170	MCL1
05206	MicroRNAs in cancer	6.34703	5.88428e-05	0.000685099	23411	SIRT1
05206	MicroRNAs in cancer	6.34703	5.88428e-05	0.000685099	6541	SLC7A1
05206	MicroRNAs in cancer	6.34703	5.88428e-05	0.000685099	7422	VEGFA
05206	MicroRNAs in cancer	6.34703	5.88428e-05	0.000685099	4609	MYC
05120	Epithelial cell signaling in Helicobacter pylori infection	15.349	7.87518e-05	0.00085577	528	ATP6V1C1
05120	Epithelial cell signaling in Helicobacter pylori infection	15.349	7.87518e-05	0.00085577	3725	JUN
05120	Epithelial cell signaling in Helicobacter pylori infection	15.349	7.87518e-05	0.00085577	526	ATP6V1B2
05120	Epithelial cell signaling in Helicobacter pylori infection	15.349	7.87518e-05	0.00085577	1956	EGFR
05120	Epithelial cell signaling in Helicobacter pylori infection	15.349	7.87518e-05	0.00085577	51382	ATP6V1D

## Sheet: Down-regulated pathways
Top fifteen enriched down-regulated pathways
path_id	path_name	path_diffgene_count	path_gene_count	enrichment	P-value	FDR	-LgP
01100	Metabolic pathways	38	1193	8.05632	8.54279e-23	1.21308e-20	22.0684
00100	Steroid biosynthesis	4	20	50.5852	4.36547e-06	0.000194053	5.35997
00061	Fatty acid biosynthesis	3	6	126.463	4.82398e-06	0.000194053	5.31659
01212	Fatty acid metabolism	5	48	26.3465	5.46629e-06	0.000194053	5.26231
00330	Arginine and proline metabolism	5	59	21.4344	1.54292e-05	0.00042594	4.81166
00340	Histidine metabolism	4	28	36.1323	1.79974e-05	0.00042594	4.74479
00790	Folate biosynthesis	3	14	54.1984	8.57698e-05	0.00148658	4.06667
04910	Insulin signaling pathway	6	141	10.7628	8.88284e-05	0.00148658	4.05145
00620	Pyruvate metabolism	4	42	24.0882	9.42202e-05	0.00148658	4.02586
05032	Morphine addiction	5	93	13.5982	0.000143679	0.00204024	3.84261
00480	Glutathione metabolism	4	51	19.8373	0.000204598	0.00264117	3.6891
01200	Carbon metabolism	5	107	11.819	0.000281064	0.00332592	3.5512
00140	Steroid hormone biosynthesis	4	57	17.7492	0.000317473	0.00346779	3.49829
00982	Drug metabolism - cytochrome P450	4	68	14.878	0.000632722	0.00641761	3.19879
00980	Metabolism of xenobiotics by cytochrome P450	4	74	13.6717	0.000877605	0.00830799	3.0567

## Sheet: Down-regulated genes
Down-regulated genes targeted the significant pathways
path_id	path_name	enrichment	P-value	FDR	gene_id	gene_name
01100	Metabolic pathways	8.05632	8.54279e-23	1.21308e-20	8644	AKR1C3
01100	Metabolic pathways	8.05632	8.54279e-23	1.21308e-20	51	ACOX1
01100	Metabolic pathways	8.05632	8.54279e-23	1.21308e-20	5445	PON2
01100	Metabolic pathways	8.05632	8.54279e-23	1.21308e-20	1373	CPS1
01100	Metabolic pathways	8.05632	8.54279e-23	1.21308e-20	2180	ACSL1
01100	Metabolic pathways	8.05632	8.54279e-23	1.21308e-20	251	ALPPL2
01100	Metabolic pathways	8.05632	8.54279e-23	1.21308e-20	55304	SPTLC3
01100	Metabolic pathways	8.05632	8.54279e-23	1.21308e-20	1109	AKR1C4
01100	Metabolic pathways	8.05632	8.54279e-23	1.21308e-20	31	ACACA
01100	Metabolic pathways	8.05632	8.54279e-23	1.21308e-20	1159	CKMT1B
01100	Metabolic pathways	8.05632	8.54279e-23	1.21308e-20	2194	FASN
01100	Metabolic pathways	8.05632	8.54279e-23	1.21308e-20	1577	CYP3A5
01100	Metabolic pathways	8.05632	8.54279e-23	1.21308e-20	130589	GALM
01100	Metabolic pathways	8.05632	8.54279e-23	1.21308e-20	3373	HYAL1
01100	Metabolic pathways	8.05632	8.54279e-23	1.21308e-20	248	ALPI
01100	Metabolic pathways	8.05632	8.54279e-23	1.21308e-20	32	ACACB
01100	Metabolic pathways	8.05632	8.54279e-23	1.21308e-20	1606	DGKA
01100	Metabolic pathways	8.05632	8.54279e-23	1.21308e-20	4716	NDUFB10
01100	Metabolic pathways	8.05632	8.54279e-23	1.21308e-20	3418	IDH2
01100	Metabolic pathways	8.05632	8.54279e-23	1.21308e-20	6296	ACSM3
01100	Metabolic pathways	8.05632	8.54279e-23	1.21308e-20	221	ALDH3B1
01100	Metabolic pathways	8.05632	8.54279e-23	1.21308e-20	1717	DHCR7
01100	Metabolic pathways	8.05632	8.54279e-23	1.21308e-20	5742	PTGS1
01100	Metabolic pathways	8.05632	8.54279e-23	1.21308e-20	4725	NDUFS5
01100	Metabolic pathways	8.05632	8.54279e-23	1.21308e-20	27090	ST6GALNAC4
01100	Metabolic pathways	8.05632	8.54279e-23	1.21308e-20	5836	PYGL
01100	Metabolic pathways	8.05632	8.54279e-23	1.21308e-20	7108	TM7SF2
01100	Metabolic pathways	8.05632	8.54279e-23	1.21308e-20	5287	PIK3C2B
01100	Metabolic pathways	8.05632	8.54279e-23	1.21308e-20	594	BCKDHB
01100	Metabolic pathways	8.05632	8.54279e-23	1.21308e-20	501	ALDH7A1
01100	Metabolic pathways	8.05632	8.54279e-23	1.21308e-20	51478	HSD17B7
01100	Metabolic pathways	8.05632	8.54279e-23	1.21308e-20	2539	G6PD
01100	Metabolic pathways	8.05632	8.54279e-23	1.21308e-20	548596	CKMT1A
01100	Metabolic pathways	8.05632	8.54279e-23	1.21308e-20	4199	ME1
01100	Metabolic pathways	8.05632	8.54279e-23	1.21308e-20	250	ALPP
01100	Metabolic pathways	8.05632	8.54279e-23	1.21308e-20	1718	DHCR24
01100	Metabolic pathways	8.05632	8.54279e-23	1.21308e-20	4129	MAOB
01100	Metabolic pathways	8.05632	8.54279e-23	1.21308e-20	5226	PGD
00100	Steroid biosynthesis	50.5852	4.36547e-06	0.000194053	51478	HSD17B7
00100	Steroid biosynthesis	50.5852	4.36547e-06	0.000194053	1717	DHCR7
00100	Steroid biosynthesis	50.5852	4.36547e-06	0.000194053	1718	DHCR24
00100	Steroid biosynthesis	50.5852	4.36547e-06	0.000194053	7108	TM7SF2
00061	Fatty acid biosynthesis	126.463	4.82398e-06	0.000194053	31	ACACA
00061	Fatty acid biosynthesis	126.463	4.82398e-06	0.000194053	32	ACACB
00061	Fatty acid biosynthesis	126.463	4.82398e-06	0.000194053	2194	FASN
01212	Fatty acid metabolism	26.3465	5.46629e-06	0.000194053	2194	FASN
01212	Fatty acid metabolism	26.3465	5.46629e-06	0.000194053	2180	ACSL1
01212	Fatty acid metabolism	26.3465	5.46629e-06	0.000194053	32	ACACB
01212	Fatty acid metabolism	26.3465	5.46629e-06	0.000194053	51	ACOX1
01212	Fatty acid metabolism	26.3465	5.46629e-06	0.000194053	31	ACACA
00330	Arginine and proline metabolism	21.4344	1.54292e-05	0.00042594	548596	CKMT1A
00330	Arginine and proline metabolism	21.4344	1.54292e-05	0.00042594	1373	CPS1
00330	Arginine and proline metabolism	21.4344	1.54292e-05	0.00042594	1159	CKMT1B
00330	Arginine and proline metabolism	21.4344	1.54292e-05	0.00042594	4129	MAOB
00330	Arginine and proline metabolism	21.4344	1.54292e-05	0.00042594	501	ALDH7A1
00340	Histidine metabolism	36.1323	1.79974e-05	0.00042594	3176	HNMT
00340	Histidine metabolism	36.1323	1.79974e-05	0.00042594	4129	MAOB
00340	Histidine metabolism	36.1323	1.79974e-05	0.00042594	501	ALDH7A1
00340	Histidine metabolism	36.1323	1.79974e-05	0.00042594	221	ALDH3B1
00790	Folate biosynthesis	54.1984	8.57698e-05	0.00148658	250	ALPP
00790	Folate biosynthesis	54.1984	8.57698e-05	0.00148658	251	ALPPL2
00790	Folate biosynthesis	54.1984	8.57698e-05	0.00148658	248	ALPI
04910	Insulin signaling pathway	10.7628	8.88284e-05	0.00148658	31	ACACA
04910	Insulin signaling pathway	10.7628	8.88284e-05	0.00148658	2194	FASN
04910	Insulin signaling pathway	10.7628	8.88284e-05	0.00148658	5836	PYGL
04910	Insulin signaling pathway	10.7628	8.88284e-05	0.00148658	5139	PDE3A
04910	Insulin signaling pathway	10.7628	8.88284e-05	0.00148658	32	ACACB
04910	Insulin signaling pathway	10.7628	8.88284e-05	0.00148658	6720	SREBF1
00620	Pyruvate metabolism	24.0882	9.42202e-05	0.00148658	31	ACACA
00620	Pyruvate metabolism	24.0882	9.42202e-05	0.00148658	501	ALDH7A1
00620	Pyruvate metabolism	24.0882	9.42202e-05	0.00148658	4199	ME1
00620	Pyruvate metabolism	24.0882	9.42202e-05	0.00148658	32	ACACB
05032	Morphine addiction	13.5982	0.000143679	0.00204024	5144	PDE4D
05032	Morphine addiction	13.5982	0.000143679	0.00204024	408	ARRB1
05032	Morphine addiction	13.5982	0.000143679	0.00204024	5139	PDE3A
05032	Morphine addiction	13.5982	0.000143679	0.00204024	5136	PDE1A
05032	Morphine addiction	13.5982	0.000143679	0.00204024	8622	PDE8B
00480	Glutathione metabolism	19.8373	0.000204598	0.00264117	5226	PGD
00480	Glutathione metabolism	19.8373	0.000204598	0.00264117	2948	GSTM4
00480	Glutathione metabolism	19.8373	0.000204598	0.00264117	3418	IDH2
00480	Glutathione metabolism	19.8373	0.000204598	0.00264117	2539	G6PD
01200	Carbon metabolism	11.819	0.000281064	0.00332592	1373	CPS1
01200	Carbon metabolism	11.819	0.000281064	0.00332592	3418	IDH2
01200	Carbon metabolism	11.819	0.000281064	0.00332592	2539	G6PD
01200	Carbon metabolism	11.819	0.000281064	0.00332592	5226	PGD
01200	Carbon metabolism	11.819	0.000281064	0.00332592	4199	ME1
00140	Steroid hormone biosynthesis	17.7492	0.000317473	0.00346779	8644	AKR1C3
00140	Steroid hormone biosynthesis	17.7492	0.000317473	0.00346779	1577	CYP3A5
00140	Steroid hormone biosynthesis	17.7492	0.000317473	0.00346779	51478	HSD17B7
00140	Steroid hormone biosynthesis	17.7492	0.000317473	0.00346779	1109	AKR1C4
00982	Drug metabolism - cytochrome P450	14.878	0.000632722	0.00641761	1577	CYP3A5
00982	Drug metabolism - cytochrome P450	14.878	0.000632722	0.00641761	221	ALDH3B1
00982	Drug metabolism - cytochrome P450	14.878	0.000632722	0.00641761	2948	GSTM4
00982	Drug metabolism - cytochrome P450	14.878	0.000632722	0.00641761	4129	MAOB
00980	Metabolism of xenobiotics by cytochrome P450	13.6717	0.000877605	0.00830799	2948	GSTM4
00980	Metabolism of xenobiotics by cytochrome P450	13.6717	0.000877605	0.00830799	221	ALDH3B1
00980	Metabolism of xenobiotics by cytochrome P450	13.6717	0.000877605	0.00830799	1577	CYP3A5
00980	Metabolism of xenobiotics by cytochrome P450	13.6717	0.000877605	0.00830799	1109	AKR1C4
